# Supplementary material for: Genome-Wide Analysis of Alternative Splicing during Dendritic Cell Response to a Bacterial Challenge
Source: PLoS One. 2013 Apr 17;8(4):e61975. doi: 10.1371/journal.pone.0061975 (PMC3629138; doi:10.1371/journal.pone.0061975)
Supplement: Table S2 — Validation of Alternative Splicing Events description. (XLS) [file pone.0061975.s003.xls]

## Sheet: Sheet1
GENE	Forward Primer (5’--3’)	Reverse Primer (5’--3’)	Exon gain/loss in stimulated cells	AS	Band sizes (bp)	Comments	New or described (ENSEMBL) isoform	Tested timepoint
ABTB2	TCCATCCACCCCGACAG	GCCCTGGCTCGACGCATCACT	LOSS	YES	N:420; S:420+187	Both isoforms in stimulated cells. 2 exons were lost (132+97bp)	NEW (187)	T3
ALG12	GTGGTGAATGCCGCCTACTCA	GGAGGAGGCCCTGGACCTG	LOSS	NO	N:500+424; S:500+424	Both isoforms in stimulated and non stimulated cells. 1 exons was lost between isoforms	DESCRIBED	T1
ARHGEF1	CGGGACCGAGCCAGCTACGAG	CCCAAGGTGGCGCATGTAC	LOSS	NO	N:150; S:150	no exon loss. Only one isoform in stimulated and non-stimulated DCs	DESCRIBED	T2
CDKN3	CGGCACTGGTCTCGAC	TTTTTAAGGCAGGTTGTAAGC	LOSS	YES	N:482+396+381+343; S:396+381+343	3 isoforms in common and 1 exclusive to non-stimulated cells	2 NEW (343, 381)	T3
CNOT6L	AGCAGAGGAGGTAGCCAATG	GCCGACCAAGTTCATAAGG	LOSS	YES	N:299; S:299+112	Both isoforms in stimulated cells.1 exon was lost (187bp)	NEW (112)	T1
COL2A1	TGCCTGGTGCTCCTGGTCTGA	CCTGGTTTTCCACCTTCACCT	GAIN	YES	N:129,70; S:129	Both isoforms in stimulated cells. 1 (124) or 2 exons were lost (70bp)	2 NEW (124, 70)	T3
IRF4	CTCACCACGGCCGCTC	AGCCCCTCAGGAAATGTCCAC	GAIN	YES	N:168; S:168+302	Both isoforms in stimulated cells.1 exon was gained (134bp)	DESCRIBED	T3
LAT2	TATTACAACTGGGGGCGGTTC	TTCCTGGACTCGCGCCACT	LOSS	NO	N:269+170; S:269+170	Both isoforms in stimulated and non stimulated cells. 1 exons was lost between isoforms (60bp), and the smaller band (170bp and not 209 as expected) suggests alternative splicing sites in adjacent exon	NEW (170)	T2
NSF	TTGCTGTCCAAAATTGATGGC	CCCCATTTGATGATACCG	LOSS	NO	N:398+285; S:398+285	Both isoforms in stimulated and non stimulated cells.	2 NEW (398, 285)	T1
PRKCI	AGACCCGTGTACAGTATCAT	TGCACCTCTACGGTAGATGG	GAIN	NO	N:163; S:163	no exon loss. Only one isoform in stimulated and non-stimulated DCs	DESCRIBED	T3
SIDT2	CTCGAGTCCTGGCTGATTCT	ATCCTCCTCCACAGAGCTCAT	GAIN	YES	N:131; S:131+266	Both isoforms in stimulated cells.2 exons were gained (72+63bp)	NEW (131)	T3
STAB1	CAGTGCAGCCCCATCGAC	GAAGATGGAGAAGTGGGCATTTG	GAIN	YES	N:183+150+87; S:183+87	2 isoforms in common and 1 exclusive to non-stimulated cells (150bp), where the 150bp band suggests alternative splicing sites in ENSE00000923319	2 NEW (150, 83)	T3
