# Supplementary material for: Genome-Wide Analysis of Alternative Splicing during Dendritic Cell Response to a Bacterial Challenge
Source: PLoS One. 2013 Apr 17;8(4):e61975. doi: 10.1371/journal.pone.0061975 (PMC3629138; doi:10.1371/journal.pone.0061975)
Supplement: Table S3 — Differentially Expressed Genes. (XLS) [file pone.0061975.s004.xls]

## Sheet: DEG_T1
Symbol	logFC	B-value	Ensembl_gene	Definition	Transcript_cluster_ids	Constitutive_exons_used	Constitutive_IDs_used	Putative.microRNA.binding.sites	Select.Cellular.Compartments	Select.Protein.Classes	Chromosome	Strand	Genomic.Gene.Corrdinates	GO.Biological.Process	GO.Molecular.Function	GO.Cellular.Component	WikiPathways
IL6	9.88449	6.888	ENSG00000136244	interleukin 6 (interferon, beta 2) [Source:HGNC Symbol;Acc:6018]	2992576	ENSE00000673800|ENSE00001547195|ENSE00001562807|ENSE00001655015|ENSE00001713707|ENSE00001848488|ENSE00001922139|ENSE00001647265|ENSE00001859488|ENSE00002548942|ENSE00002574436	2992596|2992597	hsa-let-7(TargetScan), hsa-let-7a(miRanda|pictar), hsa-let-7b(miRanda|pictar), hsa-let-7c(miRanda|pictar), hsa-let-7d(miRanda), hsa-let-7e(miRanda|pictar), hsa-let-7f(miRanda|pictar), hsa-let-7g(miRanda|mirbase|pictar), hsa-let-7i(miRanda|mirbase|pictar), hsa-miR-103(miRanda), hsa-miR-106a(miRanda), hsa-miR-106a*(mirbase), hsa-miR-106b(miRanda), hsa-miR-107(miRanda), hsa-miR-126*(mirbase), hsa-mi…	extracellular|nucleus	protein_coding	chr7	+	22739919-22771466	cytokine-mediated signaling pathway // regulation of angiogenesis // negative regulation of hormone secretion // neuroprotection // positive regulation of protein kinase B signaling cascade // hepatic immune response // response to amino acid stimulus // response to bacterium // response to wounding // response to mechanical stimulus // positive regulation of neuron differentiation // platelet ac…	cytokine activity // growth factor activity // interleukin-6 receptor binding // protein binding // receptor binding	external side of plasma membrane // interleukin-6 receptor complex // extracellular space // extracellular region	TNF alpha Signaling Pathway:WP231 // Cytokines and Inflammatory Response:WP530 // Toll-like receptor signaling pathway:WP75 // Adipogenesis:WP236 // Selenium Pathway:WP15 // TWEAK Signaling Pathway:WP2036 // IL-6 signaling pathway:WP364 // Senescence and Autophagy:WP615 // TCR Signaling Pathway:WP69 // Myometrial Relaxation and Contraction Pathways:WP289 // SIDS Susceptibility Pathways:WP706
IL1A	8.78056	6.13088	ENSG00000115008	interleukin 1, alpha [Source:HGNC Symbol;Acc:5991]	2571483	ENSE00000773892|ENSE00000773893|ENSE00000856832|ENSE00001128606|ENSE00001128612|ENSE00001145252	2571496|2571494|2571493|2571492|2571491|2571489|2571488|2571487|2571486|2571485|2571484	hsa-miR-125a-3p(miRanda), hsa-miR-125b-2*(mirbase), hsa-miR-1271(miRanda), hsa-miR-1297(miRanda), hsa-miR-132(miRanda), hsa-miR-136(miRanda|mirbase), hsa-miR-140-5p(miRanda), hsa-miR-141(miRanda|mirbase), hsa-miR-142-3p(miRanda), hsa-miR-144(miRanda), hsa-miR-149(miRanda), hsa-miR-150(miRanda), hsa-miR-181a(miRanda|pictar), hsa-miR-181abcd(TargetScan), hsa-miR-181b(miRanda|pictar), hsa-miR-181c(m…	extracellular	protein_coding	chr2	-	113531527-113542858	positive regulation of mitosis // positive regulation of stress-activated MAPK cascade // response to L-ascorbic acid // cellular response to heat // response to lipopolysaccharide // response to hypoxia // fever generation // response to organic cyclic compound // cytokine-mediated signaling pathway // regulation of sensory perception of pain // positive regulation vascular endothelial growth fa…	cytokine activity // interleukin-1 receptor binding // copper ion binding // protein binding	extracellular space // cell surface // cytosol // extracellular region	Cytokines and Inflammatory Response:WP530 // IL-1 signaling pathway:WP195 // FAS pathway and Stress induction of HSP regulation:WP314 // Senescence and Autophagy:WP615 // MAPK signaling pathway:WP382 // TCR Signaling Pathway:WP69
CXCL10	8.73733	3.86222	ENSG00000169245	chemokine (C-X-C motif) ligand 10 [Source:HGNC Symbol;Acc:10637]	2773958	ENSE00001126423|ENSE00001139442|ENSE00001139451|ENSE00001193218	2773971|2773970|2773967|2773966|2773963|2773961	hsa-miR-132(miRanda), hsa-miR-135a(miRanda|mirbase), hsa-miR-135b(miRanda|mirbase), hsa-miR-139-5p(miRanda), hsa-miR-142-3p(miRanda), hsa-miR-148b*(mirbase), hsa-miR-153(miRanda), hsa-miR-15abc(TargetScan), hsa-miR-16(TargetScan), hsa-miR-16abc(TargetScan), hsa-miR-183(mirbase), hsa-miR-186(miRanda|mirbase), hsa-miR-1907(TargetScan), hsa-miR-195(TargetScan), hsa-miR-200b(miRanda), hsa-miR-200c(mi…	extracellular	protein_coding	chr4	-	76932369-76944637	cellular response to heat // cell-cell signaling // signal transduction // cell surface receptor linked signaling pathway // response to lipopolysaccharide // response to vitamin D // muscle organ development // response to gamma radiation // protein secretion // response to auditory stimulus // positive regulation of cell proliferation // positive regulation of cell migration // chemotaxis // bl…	chemokine activity // cAMP-dependent protein kinase regulator activity // receptor binding	external side of plasma membrane // extracellular space // extracellular region	Toll-like receptor signaling pathway:WP75 // Type II interferon signaling (IFNG):WP619
TNFAIP6	8.63049	4.30975	ENSG00000123610	tumor necrosis factor, alpha-induced protein 6 [Source:HGNC Symbol;Acc:11898]	2510464	ENSE00000840477|ENSE00001948738|ENSE00000840479|ENSE00001832947|ENSE00002451118|ENSE00002452590	2510473|2510475|2510477	hsa-let-7d(RNAhybrid), hsa-miR-105(RNAhybrid|TargetScan|mirbase), hsa-miR-128(miRanda), hsa-miR-129-5p(miRanda), hsa-miR-130a(mirbase), hsa-miR-130b(mirbase), hsa-miR-132(miRanda), hsa-miR-134(miRanda), hsa-miR-137(miRanda|mirbase), hsa-miR-141(miRanda|mirbase), hsa-miR-142-5p(mirbase), hsa-miR-144(mirbase), hsa-miR-145(RNAhybrid|miRanda|mirbase), hsa-miR-148a*(mirbase), hsa-miR-153(miRanda), hsa…		protein_coding	chr2	+	152214040-152236509	cell-cell signaling // inflammatory response // cell adhesion // signal transduction	hyaluronic acid binding // binding
IDO1	8.30302	5.8574	ENSG00000131203	indoleamine 2,3-dioxygenase 1 [Source:HGNC Symbol;Acc:6059]	3095223	ENSE00000691698|ENSE00002092884|ENSE00002101041|ENSE00002107748|ENSE00002112871|ENSE00000900757|ENSE00002120496|ENSE00002137337|ENSE00000900758|ENSE00002125681|ENSE00002129143|ENSE00001121811|ENSE00002120487|ENSE00002126147|ENSE00002133839|ENSE00002137077	3095229|3095230|3095233|3095234|3095235|3095239	hsa-let-7a(miRanda), hsa-let-7b(miRanda), hsa-let-7c(miRanda), hsa-let-7d(miRanda), hsa-let-7e(miRanda), hsa-let-7e*(mirbase), hsa-let-7f(miRanda), hsa-let-7f-2*(mirbase), hsa-let-7g(miRanda), hsa-let-7g*(mirbase), hsa-let-7i(miRanda), hsa-miR-1(miRanda|mirbase), hsa-miR-105*(mirbase), hsa-miR-125a-3p(miRanda), hsa-miR-127-3p(miRanda), hsa-miR-137(miRanda|mirbase), hsa-miR-138(miRanda), hsa-miR-1…		protein_coding	chr8	+	39759910-39785981	negative regulation of T cell proliferation // negative regulation of activated T cell proliferation // negative regulation of T cell apoptosis // positive regulation of type 2 immune response // behavior // kynurenic acid biosynthetic process // small molecule metabolic process // response to lipopolysaccharide // cytokine production involved in inflammatory response // tryptophan catabolic proc…	indoleamine 2,3-dioxygenase activity // tryptophan 2,3-dioxygenase activity // oxidoreductase activity // amino acid binding // metal ion binding // heme binding // electron carrier activity // oxygen binding	cytoplasm // smooth muscle contractile fiber // stereocilium bundle // soluble fraction // cytosol	Tryptophan metabolism:WP465
CCL20	8.22824	5.91199	ENSG00000115009	chemokine (C-C motif) ligand 20 [Source:HGNC Symbol;Acc:10619]	2530713	ENSE00000786519|ENSE00001587281|ENSE00001818738|ENSE00001886595|ENSE00001407568|ENSE00001818481|ENSE00001948659|ENSE00001589151|ENSE00001888300|ENSE00001920600|ENSE00002459066|ENSE00002468605	2530714|2530715|2530717|2530718|2530719|2530722	hsa-miR-1(miRanda), hsa-miR-100*(mirbase), hsa-miR-106a*(mirbase), hsa-miR-124(miRanda), hsa-miR-129-5p(miRanda), hsa-miR-130a(miRanda), hsa-miR-130b(miRanda), hsa-miR-135a(mirbase), hsa-miR-139-5p(miRanda), hsa-miR-142-5p(mirbase), hsa-miR-143(mirbase), hsa-miR-144(miRanda|mirbase), hsa-miR-145(mirbase), hsa-miR-155(miRanda), hsa-miR-186(miRanda), hsa-miR-19a(miRanda), hsa-miR-19b(miRanda), hsa-…	extracellular	protein_coding	chr2	+	228678575-228718846	chemokinesis // chemotaxis // signal transduction // defense response to bacterium // inflammatory response // immune response // cell-cell signaling	cytokine activity // chemokine activity // protein binding	extracellular region // extracellular space	EBV LMP1 signaling:WP262
IRG1	8.12863	5.85362	ENSG00000102794	immunoresponsive 1 homolog (mouse) [Source:HGNC Symbol;Acc:33904]	3494470	ENSE00000802451|ENSE00000802452|ENSE00001474008|ENSE00001757347|ENSE00001474009|ENSE00001601179	3494481|3494482|3494483|3494484|3494485|3494486	hsa-let-7b(mirbase), hsa-let-7c(mirbase), hsa-let-7e(mirbase), hsa-miR-103(mirbase), hsa-miR-105(mirbase), hsa-miR-107(mirbase), hsa-miR-128a(mirbase), hsa-miR-130a*(mirbase), hsa-miR-135a*(mirbase), hsa-miR-135b*(mirbase), hsa-miR-148a(mirbase), hsa-miR-148b(mirbase), hsa-miR-15a(mirbase), hsa-miR-15b(mirbase), hsa-miR-182*(mirbase), hsa-miR-188-5p(mirbase), hsa-miR-202*(mirbase), hsa-miR-219-1-…		protein_coding	chr13	+	77508844-77556137	propionate catabolic process // response to lipopolysaccharide	2-methylcitrate dehydratase activity
PTGS2	8.04022	4.43124	ENSG00000073756	prostaglandin-endoperoxide synthase 2 (prostaglandin G/H synthase and cyclooxygenase) [Source:HGNC Symbol;Acc:9605]	2448382	AY151286-9|ENSE00001831002|ENSE00002401108|ENSE00002412505|ENSE00002541414|M90100-10|ENSE00000790905|ENSE00001825637|ENSE00002539490|ENSE00000790906|ENSE00001825637|ENSE00002551710|ENSE00001903171|ENSE00002349247|ENSE00002382381|ENSE00002352644|ENSE00002420420|ENSE00002564965|ENSE00002356046|ENSE00002378067|ENSE00002377600|ENSE00002423275|ENSE00002378162|ENSE00002423693|ENSE00002552845|ENSE000025…	2448403|2448402|2448401|2448400|2448399|2448397|2448396|2448395|2448394|2448391|2448389|2448387	hsa-miR-101(TargetScan|miRanda|pictar), hsa-miR-101ab(TargetScan), hsa-miR-125a-3p(miRanda), hsa-miR-128(miRanda), hsa-miR-1297(TargetScan|miRanda), hsa-miR-130b(miRanda), hsa-miR-132(miRanda), hsa-miR-137(miRanda), hsa-miR-141(miRanda), hsa-miR-143(TargetScan|pictar), hsa-miR-144(TargetScan|miRanda|pictar), hsa-miR-146a(miRanda), hsa-miR-146b-5p(miRanda), hsa-miR-148a(miRanda), hsa-miR-148b(miRa…	nucleus	protein_coding	chr1	-	186640933-186649555	fatty acid biosynthetic process // positive regulation of vasoconstriction // positive regulation of cell migration involved in sprouting angiogenesis // positive regulation of platelet-derived growth factor production // memory // xenobiotic metabolic process // positive regulation of nitric oxide biosynthetic process // response to glucocorticoid stimulus // regulation of blood pressure // smal…	enzyme binding // oxidoreductase activity // oxidoreductase activity, acting on single donors with incorporation of molecular oxygen, incorporation of two atoms of oxygen // metal ion binding // heme binding // lipid binding // prostaglandin-endoperoxide synthase activity // protein binding // peroxidase activity	endoplasmic reticulum // endoplasmic reticulum lumen // endoplasmic reticulum membrane // cytoplasm // nucleus // membrane // neuron projection // microsome // protein complex // caveola	Selenium Pathway:WP15 // Prostaglandin Synthesis and Regulation:WP98 // Eicosanoid Synthesis:WP167
AP003550.7	7.82786	1.20255	ENSG00000241937		3110171	ENSE00001898572	3110206			Mt_tRNA_pseudogene	chr8	+	104097849-104097877
IL12B	7.82655	6.25602	ENSG00000113302	interleukin 12B (natural killer cell stimulatory factor 2, cytotoxic lymphocyte maturation factor 2, p40) [Source:HGNC Symbol;Acc:5970]	2884301	ENSE00000768660|ENSE00000768662|ENSE00000768664|ENSE00000768666|ENSE00000797276|ENSE00001371782	2884313|2884312|2884311|2884310|2884308|2884307|2884306|2884305|2884303	hsa-miR-101(miRanda), hsa-miR-129-5p(miRanda), hsa-miR-132(miRanda), hsa-miR-141(miRanda), hsa-miR-143(miRanda), hsa-miR-144(miRanda), hsa-miR-153(pictar), hsa-miR-154(miRanda), hsa-miR-183(miRanda|mirbase), hsa-miR-186(miRanda), hsa-miR-194(miRanda), hsa-miR-200a(miRanda), hsa-miR-205(miRanda), hsa-miR-212(miRanda), hsa-miR-217(miRanda), hsa-miR-219-5p(miRanda|mirbase), hsa-miR-220c(mirbase), hs…	nucleus	receptor|protein_coding	chr5	-	158743709-158757438	cellular response to lipopolysaccharide // sexual reproduction // positive regulation of activated T cell proliferation // regulation of cytokine biosynthetic process // signal transduction // cell surface receptor linked signaling pathway // defense response to Gram-negative bacterium // negative regulation of smooth muscle cell proliferation // negative regulation of growth of symbiont in host …	cytokine receptor binding // cytokine activity // signal transducer activity // interleukin-12 receptor binding // protein heterodimerization activity // interleukin-12 alpha subunit binding // growth factor activity // identical protein binding // cytokine receptor activity // interleukin-23 receptor binding // protein binding // protein homodimerization activity	interleukin-23 complex // cytoplasm // membrane // extracellular region // interleukin-12 complex // extracellular space	Cytokines and Inflammatory Response:WP530 // Toll-like receptor signaling pathway:WP75
IL1B	7.81537	3.0353	ENSG00000125538	interleukin 1, beta [Source:HGNC Symbol;Acc:5992]	2571510	ENSE00001636317|ENSE00001774401|ENSE00001800609|ENSE00002447642|ENSE00002452313|ENSE00001727346|ENSE00001867833|ENSE00002545457|ENSE00002555903|ENSE00001863981|ENSE00001911159|ENSE00002485731|ENSE00002497543	2571522|2571519|2571517	hsa-miR-132(miRanda), hsa-miR-135a*(mirbase), hsa-miR-144(miRanda), hsa-miR-149(miRanda), hsa-miR-184(miRanda), hsa-miR-185(miRanda), hsa-miR-204(miRanda|mirbase), hsa-miR-208(mirbase), hsa-miR-208b(mirbase), hsa-miR-21(miRanda), hsa-miR-211(miRanda|mirbase), hsa-miR-212(miRanda), hsa-miR-26b*(mirbase), hsa-miR-296-3p(mirbase), hsa-miR-299-3p(miRanda|mirbase), hsa-miR-326(miRanda), hsa-miR-328(mi…	extracellular|nucleus	protein_coding	chr2	-	113587596-113602233	positive regulation of heterotypic cell-cell adhesion // positive regulation of membrane protein ectodomain proteolysis // positive regulation of histone acetylation // positive regulation of calcidiol 1-monooxygenase activity // memory // learning or memory // signal transduction // cytokine-mediated signaling pathway // MAPKKK cascade // negative regulation of lipid metabolic process // positiv…	interleukin-1 receptor binding // protein domain specific binding // cytokine activity // growth factor activity	vesicle // stored secretory granule // cytosol // extracellular space // extracellular region	Cytokines and Inflammatory Response:WP530 // Alzheimers Disease:WP2059 // Toll-like receptor signaling pathway:WP75 // IL-1 signaling pathway:WP195 // Selenium Pathway:WP15 // Senescence and Autophagy:WP615 // MAPK signaling pathway:WP382 // TCR Signaling Pathway:WP69 // NOD pathway:WP1433 // Myometrial Relaxation and Contraction Pathways:WP289 // Type II interferon signaling (IFNG):WP619 // Lept…
PTX3	7.53305	4.67084	ENSG00000163661	pentraxin 3, long [Source:HGNC Symbol;Acc:9692]	2649367	ENSE00001077019|ENSE00001157607|ENSE00001157616	2649374|2649375|2649376|2649377|2649378	hsa-miR-101(miRanda), hsa-miR-107(mirbase), hsa-miR-10a*(mirbase), hsa-miR-126(mirbase), hsa-miR-129-5p(miRanda|mirbase), hsa-miR-132*(mirbase), hsa-miR-139-3p(mirbase), hsa-miR-139-5p(miRanda), hsa-miR-144(miRanda), hsa-miR-151-3p(mirbase), hsa-miR-181a(miRanda), hsa-miR-181b(miRanda), hsa-miR-181c(miRanda), hsa-miR-181d(miRanda), hsa-miR-18a(mirbase), hsa-miR-18b(mirbase), hsa-miR-190(miRanda),…	extracellular	protein_coding	chr3	+	157122038-157161287	positive regulation of phagocytosis // opsonization // positive regulation of nitric oxide biosynthetic process // response to yeast // inflammatory response	1,3-beta-D-glucan binding	extracellular region
KB-1639H6.7	7.51823	2.65438	ENSG00000253556		3110171	ENSE00002137438	3110210			processed_pseudogene	chr8	+	104102485-104102565
TNIP3	7.39308	5.8994	ENSG00000050730	TNFAIP3 interacting protein 3 [Source:HGNC Symbol;Acc:19315]	2783916	AF277289-11|AJ320534-11|AK024815-9|ENSE00001599724|ENSE00002021316|ENSE00002036180|ENSE00002074511|ENSE00002076268|ENSE00002026169|ENSE00002437409|ENSE00002502571|ENSE00002034443|ENSE00002437678|ENSE00002447788|ENSE00002085405|ENSE00002455004|ENSE00002491245|ENSE00002468512|ENSE00002486470|ENSE00002473688|ENSE00002503321	2783937|2783936|2783934|2783933|2783932|2783926	hsa-miR-106a(miRanda), hsa-miR-106b(miRanda), hsa-miR-136(miRanda), hsa-miR-136*(mirbase), hsa-miR-141(miRanda), hsa-miR-149(miRanda), hsa-miR-17(miRanda|mirbase), hsa-miR-186(TargetScan), hsa-miR-193b(miRanda), hsa-miR-200a(miRanda), hsa-miR-202(miRanda), hsa-miR-20a(miRanda), hsa-miR-20b(miRanda|mirbase), hsa-miR-210(mirbase), hsa-miR-224(miRanda), hsa-miR-27a(miRanda), hsa-miR-27b(miRanda), hs…		protein_coding	chr4	-	122053111-122147698
IFIT2	7.20905	4.49506	ENSG00000119922	interferon-induced protein with tetratricopeptide repeats 2 [Source:HGNC Symbol;Acc:5409]	3257192	ENSE00001456236|ENSE00001456237	3257193|3257195|3257196|3257197|3257198|3257199|3257200|3257201|3257203	hsa-miR-10a(miRanda), hsa-miR-10b(miRanda), hsa-miR-125a-3p(miRanda), hsa-miR-125b(miRanda), hsa-miR-126(mirbase), hsa-miR-133a(miRanda), hsa-miR-133abc(TargetScan), hsa-miR-133b(miRanda), hsa-miR-135a(miRanda), hsa-miR-135b*(mirbase), hsa-miR-136(miRanda), hsa-miR-140-5p(miRanda), hsa-miR-141(miRanda), hsa-miR-154(miRanda), hsa-miR-186(miRanda), hsa-miR-199a-5p(miRanda), hsa-miR-199b-5p(miRanda|…		protein_coding	chr10	+	91061755-91068917	negative regulation of protein binding // cytokine-mediated signaling pathway // response to virus // type I interferon-mediated signaling pathway // cellular response to interferon-alpha	protein binding	cytosol // cellular_component	Type II interferon signaling (IFNG):WP619
RP4-607I7.1	7.12831	5.8117	ENSG00000255521		3369329	ENSE00002164228|ENSE00002198801	3369334|3369333|3369332			antisense	chr11	-	35154281-35159520
IFIT3	7.10253	3.13411	ENSG00000119917	interferon-induced protein with tetratricopeptide repeats 3 [Source:HGNC Symbol;Acc:5411]	3257204	AK297137-2|AK297137-3|ENSE00001456176|ENSE00002238054|ENSE00002319968|AK297137-3|ENSE00001456176|ENSE00002238054	3257213|3257214	hsa-miR-106a(mirbase), hsa-miR-106b(mirbase), hsa-miR-122*(mirbase), hsa-miR-137(miRanda|mirbase), hsa-miR-143(miRanda|mirbase), hsa-miR-146a(miRanda|mirbase), hsa-miR-146b-5p(miRanda|mirbase), hsa-miR-17(mirbase), hsa-miR-200b(miRanda), hsa-miR-200c(miRanda), hsa-miR-203(miRanda), hsa-miR-20a(mirbase), hsa-miR-20b(mirbase), hsa-miR-296-5p(mirbase), hsa-miR-299-3p(miRanda), hsa-miR-29b(miRanda), …		protein_coding	chr10	+	91069191-91100452	cytokine-mediated signaling pathway // biological_process // cellular response to interferon-alpha // type I interferon-mediated signaling pathway	binding // protein binding // molecular_function	cytosol // cellular_component
RSAD2	6.90369	0.661798	ENSG00000134321	radical S-adenosyl methionine domain containing 2 [Source:HGNC Symbol;Acc:30908]	2468351	ENSE00000708884|ENSE00001635229|ENSE00001816301	2468363	hsa-miR-106a(miRanda), hsa-miR-106b(miRanda), hsa-miR-136(miRanda), hsa-miR-138-2*(mirbase), hsa-miR-140-3p(mirbase), hsa-miR-140-5p(mirbase), hsa-miR-141(miRanda), hsa-miR-144*(mirbase), hsa-miR-148a(miRanda), hsa-miR-148b(miRanda), hsa-miR-154(miRanda|mirbase), hsa-miR-15b(miRanda), hsa-miR-17(miRanda), hsa-miR-181b(miRanda), hsa-miR-182(miRanda|mirbase), hsa-miR-192(TargetScan|miRanda), hsa-mi…		protein_coding	chr2	+	7006023-7038208	ossification // regulation of ossification // defense response to virus	iron-sulfur cluster binding // catalytic activity // molecular_function // metal ion binding	Golgi apparatus // endoplasmic reticulum // membrane // endoplasmic reticulum membrane
ISG20	6.79692	5.27498	ENSG00000172183	interferon stimulated exonuclease gene 20kDa [Source:HGNC Symbol;Acc:6130]	3607275	ENSE00001161714|ENSE00002280170|ENSE00002553100|ENSE00002560815|ENSE00002567013|ENSE00001480192|ENSE00002215359|ENSE00002540541|ENSE00002541980|ENSE00002542890|ENSE00002553616|ENSE00002554457|ENSE00002562769	3607294|3607298	hsa-let-7a(mirbase), hsa-let-7b(mirbase), hsa-let-7c(mirbase), hsa-let-7d(mirbase), hsa-let-7f(mirbase), hsa-let-7g(mirbase), hsa-let-7i(mirbase), hsa-miR-10a(miRanda), hsa-miR-10b(miRanda|mirbase), hsa-miR-125a-3p(miRanda), hsa-miR-1297(miRanda), hsa-miR-133a(mirbase), hsa-miR-150(miRanda), hsa-miR-151-5p(mirbase), hsa-miR-192(mirbase), hsa-miR-196a(miRanda|mirbase), hsa-miR-196b(miRanda|mirbase…		protein_coding	chr15	+	89178890-89199498	DNA catabolic process, exonucleolytic // cytokine-mediated signaling pathway // cell proliferation // response to virus // RNA catabolic process // type I interferon-mediated signaling pathway	exoribonuclease II activity // hydrolase activity // metal ion binding // RNA binding // single-stranded DNA specific 3'-5' exodeoxyribonuclease activity // 3'-5'-exoribonuclease activity // exonuclease activity	PML body // nucleus // intracellular // nucleoplasm
DDX58	6.73547	2.75524	ENSG00000107201	DEAD (Asp-Glu-Ala-Asp) box polypeptide 58 [Source:HGNC Symbol;Acc:19102]	3203086	BC070029-12|ENSE00000982630|ENSE00000695248|ENSE00000695252|ENSE00000695265|ENSE00002295526|ENSE00000928040|ENSE00000982631|ENSE00000982632|ENSE00001626746|ENSE00001679623|ENSE00001797315|ENSE00001800962	3203113|3203110|3203109|3203108|3203101|3203098|3203097|3203096|3203095|3203093|3203092	hsa-miR-1(miRanda), hsa-miR-10a(miRanda), hsa-miR-10b(miRanda), hsa-miR-1297(miRanda), hsa-miR-135a(miRanda|mirbase), hsa-miR-135b(miRanda|mirbase), hsa-miR-139-5p(miRanda), hsa-miR-144(miRanda), hsa-miR-146a(miRanda), hsa-miR-146b-5p(miRanda), hsa-miR-149(miRanda|mirbase), hsa-miR-181b(miRanda), hsa-miR-181d(miRanda), hsa-miR-182(miRanda), hsa-miR-183(miRanda), hsa-miR-186(miRanda), hsa-miR-199a…	nucleus	protein_coding	chr9	-	32459369-32524979	detection of virus // positive regulation of interferon-beta production // positive regulation of interferon-alpha production // innate immune response // negative regulation of type I interferon production // positive regulation of transcription factor import into nucleus // positive regulation of sequence-specific DNA binding transcription factor activity // positive regulation of defense respo…	ATP-dependent helicase activity // zinc ion binding // nucleic acid binding // DNA binding // nucleotide binding // double-stranded RNA binding // double-stranded DNA binding // metal ion binding // identical protein binding // hydrolase activity // helicase activity // hydrolase activity, acting on acid anhydrides // ATP binding // protein binding	cytoplasm // cytosol
GCH1	6.68594	3.86078	ENSG00000131979	GTP cyclohydrolase 1 [Source:HGNC Symbol;Acc:4193]	3565524	ENSE00001853622|ENSE00002116481|ENSE00001951229|ENSE00002114531	3565548|3565547|3565546	hsa-miR-1(miRanda|pictar), hsa-miR-124(TargetScan|miRanda), hsa-miR-124ab(TargetScan), hsa-miR-1271(miRanda), hsa-miR-128(miRanda), hsa-miR-130b(miRanda), hsa-miR-132(miRanda), hsa-miR-133a(miRanda|pictar), hsa-miR-133abc(TargetScan), hsa-miR-133b(miRanda|pictar), hsa-miR-135a(miRanda), hsa-miR-135b(miRanda), hsa-miR-139-5p(miRanda), hsa-miR-140-5p(miRanda), hsa-miR-142-5p(pictar), hsa-miR-144(mi…		protein_coding	chr14	-	55309868-55368877	dihydrobiopterin metabolic process // regulation of lung blood pressure // regulation of blood pressure // vasodilation // response to lipopolysaccharide // pteridine-containing compound biosynthetic process // nitric oxide biosynthetic process // response to pain // nitric oxide metabolic process // neuromuscular process controlling posture // protein homooligomerization // protein heterooligome…	GTP cyclohydrolase I activity // zinc ion binding // coenzyme binding // GTP-dependent protein binding // nucleotide binding // calcium ion binding // GTP binding // hydrolase activity // protein binding // protein homodimerization activity	cytoplasm // cytoplasmic vesicle // nucleus // nuclear membrane // protein complex // soluble fraction // cytosol // nucleolus
SGPP2	6.66637	4.27801	ENSG00000163082	sphingosine-1-phosphate phosphatase 2 [Source:HGNC Symbol;Acc:19953]	2529421	ENSE00001071412|ENSE00001242313|ENSE00001363598|ENSE00001684508	2529435|2529446|2529447|2529449|2529461|2529462|2529463|2529464|2529465|2529466	hsa-miR-10a(mirbase), hsa-miR-10b(mirbase), hsa-miR-150*(mirbase), hsa-miR-194*(mirbase), hsa-miR-200a*(mirbase), hsa-miR-24(mirbase), hsa-miR-28-3p(mirbase), hsa-miR-338-3p(mirbase), hsa-miR-339-5p(mirbase), hsa-miR-377(mirbase), hsa-miR-454*(mirbase), hsa-miR-455-3p(mirbase), hsa-miR-550*(mirbase), hsa-miR-766(mirbase)	transmembrane	protein_coding	chr2	+	223289253-223425938	sphingolipid biosynthetic process // small molecule metabolic process // sphingolipid metabolic process // sphingosine metabolic process	hydrolase activity // sphingosine-1-phosphate phosphatase activity // catalytic activity	endoplasmic reticulum // integral to membrane // membrane // endoplasmic reticulum membrane
SERPINB2	6.65395	5.11563	ENSG00000197632	serpin peptidase inhibitor, clade B (ovalbumin), member 2 [Source:HGNC Symbol;Acc:8584]	3791935	ENSE00001102622|ENSE00001551668|ENSE00001762526|ENSE00001956263|ENSE00001591590|ENSE00001810325	3791945|3791946	hsa-miR-124(miRanda), hsa-miR-1271(miRanda), hsa-miR-142-5p(mirbase), hsa-miR-146a(miRanda), hsa-miR-146b-5p(miRanda), hsa-miR-15a(miRanda), hsa-miR-15b(miRanda), hsa-miR-16(miRanda), hsa-miR-182(miRanda|mirbase|pictar), hsa-miR-195(miRanda), hsa-miR-197(miRanda), hsa-miR-20a*(mirbase), hsa-miR-219-5p(mirbase), hsa-miR-221(miRanda|mirbase), hsa-miR-222(miRanda|mirbase), hsa-miR-296-3p(miRanda), h…	extracellular	protein_coding	chr18	+	61538951-61570980	fibrinolysis // blood coagulation // anti-apoptosis // wound healing // regulation of proteolysis // negative regulation of endopeptidase activity	serine-type endopeptidase inhibitor activity // peptidase inhibitor activity	cytoplasm // Golgi apparatus // extracellular space // extracellular region // plasma membrane	Blood Clotting Cascade:WP272 // Senescence and Autophagy:WP615
RP11-143M1.3	6.64665	3.58999	ENSG00000227917		3195932	ENSE00001625548|ENSE00001794927|ENSE00001722136|ENSE00001745834	3195936|3195933			lincRNA	chr9	-	101094-102889
CXCL11	6.61348	4.56799	ENSG00000169248	chemokine (C-X-C motif) ligand 11 [Source:HGNC Symbol;Acc:10638]	2773972	AF352781-1|ENSE00001126440|ENSE00002042837|AF352781-2|ENSE00001126440|ENSE00002042837|ENSE00001126433|U59286-3|U59286-4|ENSE00001139467	2773981|2773980|2773978|2773977|2773976	hsa-miR-1(miRanda), hsa-miR-101(miRanda), hsa-miR-127-3p(miRanda), hsa-miR-128(miRanda), hsa-miR-133a(miRanda|mirbase), hsa-miR-133b(miRanda|mirbase), hsa-miR-137(miRanda), hsa-miR-138(miRanda), hsa-miR-139-5p(miRanda), hsa-miR-144(miRanda), hsa-miR-154(miRanda), hsa-miR-155(miRanda), hsa-miR-18a(miRanda), hsa-miR-190(miRanda), hsa-miR-190b(miRanda), hsa-miR-1928(TargetScan), hsa-miR-196a(miRanda…	extracellular	protein_coding	chr4	-	76955999-76957264	signal transduction // inflammatory response // immune response // cell-cell signaling // chemotaxis	chemokine activity	extracellular space // extracellular region	Toll-like receptor signaling pathway:WP75
BCL2A1	6.5974	2.38462	ENSG00000140379	BCL2-related protein A1 [Source:HGNC Symbol;Acc:991]	3635198	ENSE00001337264	3635202	hsa-let-7a(mirbase), hsa-let-7a*(mirbase), hsa-let-7b(mirbase), hsa-let-7b*(mirbase), hsa-let-7c(mirbase), hsa-let-7c*(mirbase), hsa-let-7d(mirbase), hsa-let-7f(mirbase), hsa-let-7f-1*(mirbase), hsa-let-7g(mirbase), hsa-let-7i(mirbase), hsa-miR-122(miRanda|mirbase), hsa-miR-136*(mirbase), hsa-miR-137(miRanda), hsa-miR-144(miRanda|mirbase), hsa-miR-181a*(mirbase), hsa-miR-181c(miRanda), hsa-miR-18…		protein_coding	chr15	-	80258437-80262996	anti-apoptosis // regulation of apoptosis	protein binding	cytoplasm
TNC	6.59608	3.149	ENSG00000041982	tenascin C [Source:HGNC Symbol;Acc:5318]	3222170	ENSE00000926918|ENSE00001887624|ENSE00001376978|ENSE00002238668|ENSE00002255590|ENSE00002261979|ENSE00002263999	3222234|3222188	hsa-let-7a(RNAhybrid|miRanda), hsa-let-7b(RNAhybrid|miRanda), hsa-let-7c(RNAhybrid|miRanda), hsa-let-7e*(mirbase), hsa-let-7f-2*(mirbase), hsa-let-7i(RNAhybrid|miRanda), hsa-miR-1(RNAhybrid|miRanda|mirbase), hsa-miR-100(RNAhybrid|miRanda), hsa-miR-101(miRanda), hsa-miR-105(RNAhybrid|TargetScan|miRanda|mirbase), hsa-miR-10a(RNAhybrid|miRanda|mirbase), hsa-miR-10b(RNAhybrid|miRanda), hsa-miR-1192(T…	extracellular	protein_coding	chr9	-	117783073-117879570	positive regulation of cell proliferation // peripheral nervous system axon regeneration // prostate gland epithelium morphogenesis // response to wounding // neuromuscular junction development // positive regulation of gene expression // cell adhesion // mesenchymal-epithelial cell signaling involved in prostate gland development // signal transduction	binding // protein binding // syndecan binding // receptor binding	basement membrane // interstitial matrix // extracellular space // extracellular matrix // extracellular region	Focal Adhesion:WP306
IFNB1	6.5665	5.47463	ENSG00000171855	interferon, beta 1, fibroblast [Source:HGNC Symbol;Acc:5434]	3201144	ENSE00001484173	3201147|3201146|3201145	hsa-miR-101(miRanda), hsa-miR-145(mirbase), hsa-miR-151-5p(mirbase), hsa-miR-152(mirbase), hsa-miR-15a(mirbase), hsa-miR-15b(mirbase), hsa-miR-182*(mirbase), hsa-miR-196a*(mirbase), hsa-miR-202(mirbase), hsa-miR-219-5p(mirbase), hsa-miR-29a(miRanda), hsa-miR-29b(miRanda), hsa-miR-29c(miRanda), hsa-miR-302a*(mirbase), hsa-miR-30a(mirbase), hsa-miR-31*(mirbase), hsa-miR-374b(miRanda), hsa-miR-424(m…	extracellular	protein_coding	chr9	-	21077193-21077933	cytokine-mediated signaling pathway // blood coagulation // negative regulation of T cell differentiation // defense response to bacterium // cell surface receptor linked signaling pathway // negative regulation of T-helper 2 cell cytokine production // regulation of MHC class I biosynthetic process // response to virus // negative regulation of viral genome replication // negative regulation of …	cytokine receptor binding // transcription corepressor activity // cytokine activity // interferon-alpha/beta receptor binding	extracellular space // extracellular region	EBV LMP1 signaling:WP262 // Cytokines and Inflammatory Response:WP530 // Toll-like receptor signaling pathway:WP75 // Senescence and Autophagy:WP615 // Osteoclast Signaling:WP12 // Type II interferon signaling (IFNG):WP619
CCL1	6.48489	5.03064	ENSG00000108702	chemokine (C-C motif) ligand 1 [Source:HGNC Symbol;Acc:10609]	3753220	ENSE00000713736|ENSE00000887560|ENSE00001017469	3753227|3753226|3753222|3753221	hsa-miR-106a(miRanda|mirbase), hsa-miR-106a*(mirbase), hsa-miR-106ab(TargetScan), hsa-miR-106b(miRanda|mirbase), hsa-miR-122(mirbase), hsa-miR-125a-3p(miRanda|mirbase), hsa-miR-127-3p(mirbase), hsa-miR-127-5p(mirbase), hsa-miR-128a(mirbase), hsa-miR-130a(miRanda|mirbase), hsa-miR-130b(miRanda|mirbase), hsa-miR-135a(mirbase), hsa-miR-135b(mirbase), hsa-miR-135b*(mirbase), hsa-miR-140-5p(mirbase), …	extracellular	protein_coding	chr17	-	32687432-32690252	chemotaxis // cellular calcium ion homeostasis // signal transduction // immune response // viral reproduction	cytokine activity // chemokine activity // protein binding	extracellular region // extracellular space
IFIT1	6.44384	2.68642	ENSG00000185745	interferon-induced protein with tetratricopeptide repeats 1 [Source:HGNC Symbol;Acc:5407]	3257246	ENSE00001456127|ENSE00001456127|ENSE00002296768	3257250|3257251|3257252|3257253|3257254|3257255|3257256|3257257|3257258|3257259	hsa-let-7a*(mirbase), hsa-let-7b*(mirbase), hsa-let-7c*(mirbase), hsa-let-7d*(mirbase), hsa-let-7f-1*(mirbase), hsa-miR-1(miRanda|mirbase), hsa-miR-106b(miRanda), hsa-miR-122(mirbase), hsa-miR-128(miRanda), hsa-miR-130b*(mirbase), hsa-miR-142-3p(mirbase), hsa-miR-142-5p(mirbase), hsa-miR-143(mirbase), hsa-miR-153(mirbase), hsa-miR-155*(mirbase), hsa-miR-181a-2*(mirbase), hsa-miR-183(mirbase), hsa…		protein_coding	chr10	+	91152344-91163694	negative regulation of protein binding // intracellular transport of viral proteins in host cell // negative regulation of defense response to virus by host // cytokine-mediated signaling pathway // cellular response to exogenous dsRNA // response to virus // positive regulation of viral genome replication // negative regulation of viral genome replication // cellular response to type I interfero…	binding // protein binding	cytoplasm // cytosol
AC039057.1	6.42712	5.13296	ENSG00000239703		3625662	ENSE00001811705	3625663			scRNA_pseudogene	chr15	-	56322021-56322109
KB-1639H6.4	6.39897	5.16945	ENSG00000250929		3110217	AK001351-2|ENSE00002036832|ENSE00002028707	3110214|3110218|3110219			antisense	chr8	+	104133283-104152561
TSLP	6.38573	5.6321	ENSG00000145777	thymic stromal lymphopoietin [Source:HGNC Symbol;Acc:30743]	2823797	ENSE00001385183|ENSE00001714619|ENSE00001924866|ENSE00001644004|ENSE00002286480	2823809|2823810|2823812|2823813	hsa-let-7c*(mirbase), hsa-miR-1(miRanda), hsa-miR-106a(miRanda), hsa-miR-106b(miRanda), hsa-miR-1192(TargetScan), hsa-miR-124*(mirbase), hsa-miR-125a-5p(miRanda), hsa-miR-125b(miRanda), hsa-miR-128(miRanda), hsa-miR-129-5p(miRanda), hsa-miR-130a(miRanda), hsa-miR-130b(miRanda), hsa-miR-132(miRanda), hsa-miR-133a(miRanda), hsa-miR-133b(miRanda), hsa-miR-135a(miRanda), hsa-miR-135b(miRanda), hsa-mi…	extracellular	protein_coding	chr5	+	110405801-110413143		cytokine activity	extracellular space // extracellular region
IL29	6.35256	5.5454	ENSG00000182393	interleukin 29 (interferon, lambda 1) [Source:HGNC Symbol;Acc:18363]	3832906	ENSE00001296420|ENSE00001302984|ENSE00001323166|ENSE00001326347|ENSE00002442388	3832907|3832908|3832909|3832910|3832912|3832913|3832914|3832915	hsa-miR-135b*(mirbase), hsa-miR-146b-3p(mirbase), hsa-miR-148a(mirbase), hsa-miR-148b(mirbase), hsa-miR-152(mirbase), hsa-miR-153(miRanda|mirbase), hsa-miR-183*(mirbase), hsa-miR-19a(miRanda), hsa-miR-19b(miRanda), hsa-miR-210(miRanda), hsa-miR-218(miRanda), hsa-miR-24(miRanda|mirbase), hsa-miR-27a*(mirbase), hsa-miR-30a*(mirbase), hsa-miR-30b(miRanda), hsa-miR-30d*(mirbase), hsa-miR-30e*(mirbase…	extracellular	protein_coding	chr19	+	39786981-39789268	negative regulation of cell proliferation // negative regulation of type 2 immune response // defense response to virus // positive regulation of MHC class I biosynthetic process // positive regulation of interferon-gamma production // negative regulation of T cell differentiation // positive regulation of tyrosine phosphorylation of STAT protein // positive regulation of immune response // negat…	cytokine activity // receptor binding // interleukin-28 receptor binding	extracellular space // extracellular region // interleukin-28 receptor complex
PMAIP1	6.33039	2.38304	ENSG00000141682	phorbol-12-myristate-13-acetate-induced protein 1 [Source:HGNC Symbol;Acc:9108]	3790704	ENSE00001558981|ENSE00001915970|ENSE00001711735|ENSE00001768512	3790705|3790706|3790709|3790710|3790711|3790712	hsa-let-7(TargetScan), hsa-let-7a*(mirbase), hsa-let-7b*(mirbase), hsa-let-7d*(mirbase), hsa-let-7f-1*(mirbase), hsa-let-7f-2*(mirbase), hsa-miR-106a(miRanda), hsa-miR-106b(miRanda), hsa-miR-1271(miRanda), hsa-miR-1297(TargetScan|miRanda), hsa-miR-137(mirbase), hsa-miR-140-5p(miRanda), hsa-miR-141(miRanda), hsa-miR-142-3p(TargetScan|pictar), hsa-miR-144(miRanda), hsa-miR-145(miRanda|mirbase), hsa…	nucleus	protein_coding	chr18	+	57567234-57571448	virus-infected cell apoptosis // cellular component disassembly involved in apoptosis // negative regulation of fibroblast proliferation // positive regulation of release of cytochrome c from mitochondria // positive regulation of glucose metabolic process // response to UV // positive regulation of neuron apoptosis // positive regulation of apoptosis // signal transduction by p53 class mediator …	protein binding	nucleus // mitochondrion // cytosol // mitochondrial outer membrane	Apoptosis:WP254 // DNA damage response:WP707 // DNA damage response (only ATM dependent):WP710
CXCL9	6.31283	4.87894	ENSG00000138755	chemokine (C-X-C motif) ligand 9 [Source:HGNC Symbol;Acc:7098]	2773947	ENSE00000577718|ENSE00000800843|ENSE00001193228|ENSE00001193235	2773954|2773953|2773952|2773951|2773950|2773949	hsa-miR-10b(miRanda), hsa-miR-124(miRanda), hsa-miR-132(miRanda), hsa-miR-137(miRanda), hsa-miR-144(miRanda), hsa-miR-148a(miRanda), hsa-miR-151-5p(mirbase), hsa-miR-181b(miRanda), hsa-miR-185(miRanda), hsa-miR-186(miRanda), hsa-miR-200b(miRanda), hsa-miR-200c(miRanda), hsa-miR-204(miRanda), hsa-miR-208a(miRanda), hsa-miR-208b(miRanda), hsa-miR-211(miRanda), hsa-miR-212(miRanda), hsa-miR-216b(miR…	extracellular	protein_coding	chr4	-	76922495-76932159	G-protein coupled receptor protein signaling pathway // defense response to virus // defense response // signal transduction // inflammatory response // immune response // cell-cell signaling // cellular defense response // chemotaxis	cytokine activity // chemokine activity	external side of plasma membrane // extracellular space // extracellular region	Toll-like receptor signaling pathway:WP75 // Type II interferon signaling (IFNG):WP619
IL12A	6.1818	4.84846	ENSG00000168811	interleukin 12A (natural killer cell stimulatory factor 1, cytotoxic lymphocyte maturation factor 1, p35) [Source:HGNC Symbol;Acc:5969]	2650066	ENSE00001176433|ENSE00001899815|ENSE00001922611|ENSE00001192442|ENSE00001860653|ENSE00001935647|ENSE00001940566|ENSE00001947264|ENSE00001814512|ENSE00002465812|ENSE00002500796|ENSE00002516722|ENSE00002524615|ENSE00001922611|ENSE00002483957|ENSE00002535915|ENSE00001932695|ENSE00002469866|ENSE00002530783	2650068|2650070|2650075|2650077|2650078|2650079|2650080|2650081|2650082	hsa-miR-101(miRanda), hsa-miR-106a(miRanda), hsa-miR-106b(miRanda), hsa-miR-128(miRanda), hsa-miR-128a(mirbase), hsa-miR-1297(miRanda), hsa-miR-139-5p(miRanda), hsa-miR-141(miRanda), hsa-miR-144(miRanda), hsa-miR-150*(mirbase), hsa-miR-154(miRanda|mirbase), hsa-miR-155(miRanda), hsa-miR-17(miRanda), hsa-miR-181a(miRanda), hsa-miR-181b(miRanda), hsa-miR-181c(miRanda), hsa-miR-181d(miRanda), hsa-mi…		protein_coding	chr3	+	159706626-159713637	response to lipopolysaccharide // defense response to Gram-positive bacterium // positive regulation of cell adhesion // response to virus // positive regulation of smooth muscle cell apoptosis // negative regulation of interleukin-17 production // positive regulation of natural killer cell mediated cytotoxicity // positive regulation of interferon-gamma production // cell migration // negative r…	cytokine activity // interleukin-12 receptor binding // protein heterodimerization activity // interleukin-12 beta subunit binding // growth factor activity // interleukin-27 binding // protein binding	cytoplasm // extracellular space // interleukin-12 complex // extracellular region	Toll-like receptor signaling pathway:WP75
TNFSF15	6.17205	4.94218	ENSG00000181634	tumor necrosis factor (ligand) superfamily, member 15 [Source:HGNC Symbol;Acc:11931]	3222128	ENSE00001462244|ENSE00001925927	3222131|3222130|3222129	hsa-miR-124(miRanda|mirbase), hsa-miR-140-5p(miRanda), hsa-miR-142-3p(mirbase), hsa-miR-145(miRanda), hsa-miR-150(miRanda), hsa-miR-181a(miRanda), hsa-miR-181b(miRanda), hsa-miR-181c(miRanda), hsa-miR-181d(miRanda), hsa-miR-182(TargetScan), hsa-miR-186(miRanda), hsa-miR-190b(miRanda), hsa-miR-203(TargetScan), hsa-miR-22(TargetScan), hsa-miR-22-3p(TargetScan), hsa-miR-299-3p(miRanda), hsa-miR-300(…	extracellular	protein_coding	chr9	-	117552361-117568388	activation of NF-kappaB-inducing kinase activity // activation of caspase activity // immune response // positive regulation of cytokine secretion // signal transduction // cytokine metabolic process	cytokine activity // tumor necrosis factor receptor binding // receptor binding // death receptor binding	membrane // extracellular space // integral to membrane // extracellular region // integral to plasma membrane // plasma membrane	Senescence and Autophagy:WP615
CXCL1	6.16366	4.31891	ENSG00000163739	chemokine (C-X-C motif) ligand 1 (melanoma growth stimulating activity, alpha) [Source:HGNC Symbol;Acc:4602]	2731381	ENSE00001077828|ENSE00002046076|ENSE00002031450|ENSE00002502976|ENSE00002432933|ENSE00002507128	2731382|2731383|2731385|2731387	hsa-let-7i*(mirbase), hsa-miR-128(miRanda), hsa-miR-130a*(mirbase), hsa-miR-130b*(mirbase), hsa-miR-141(miRanda|mirbase), hsa-miR-141*(mirbase), hsa-miR-181a(miRanda), hsa-miR-181b(miRanda), hsa-miR-181c(miRanda|mirbase), hsa-miR-181d(miRanda|mirbase), hsa-miR-186(miRanda), hsa-miR-187(mirbase), hsa-miR-191(mirbase), hsa-miR-192(mirbase), hsa-miR-200a(miRanda|mirbase), hsa-miR-200b(mirbase), hsa-…	extracellular	protein_coding	chr4	+	74735158-74765086	negative regulation of cell proliferation // nervous system development // cell proliferation // actin cytoskeleton organization // signal transduction // inflammatory response // immune response // G-protein coupled receptor protein signaling pathway // intracellular signal transduction // positive regulation of catalytic activity // chemotaxis	chemokine activity // growth factor activity // enzyme activator activity // receptor binding	extracellular space // intracellular // extracellular region	Cytokines and Inflammatory Response:WP530 // Senescence and Autophagy:WP615
RP11-561O23.5	6.15908	5.27384	ENSG00000234394		3173490	ENSE00001638989|ENSE00001748148|ENSE00001656194|ENSE00001799664	3173499|3173501			lincRNA	chr9	+	70943453-70945252
RHCG	6.0887	5.04402	ENSG00000140519	Rh family, C glycoprotein [Source:HGNC Symbol;Acc:18140]	3638411	AK298641-4|ENSE00000943520|ENSE00002538108|ENSE00002541258|ENSE00002560816|ENSE00002561759|ENSE00000943521|ENSE00002547425|ENSE00002559289|ENSE00002561578	3638446|3638445	hsa-let-7b(mirbase), hsa-let-7g(mirbase), hsa-let-7i(mirbase), hsa-miR-129-5p(mirbase), hsa-miR-134(miRanda|mirbase), hsa-miR-136(miRanda|pictar), hsa-miR-142-3p(mirbase), hsa-miR-196a*(mirbase), hsa-miR-220c(mirbase), hsa-miR-26a-1*(mirbase), hsa-miR-296-5p(mirbase), hsa-miR-299-5p(mirbase), hsa-miR-29a(mirbase), hsa-miR-29b(mirbase), hsa-miR-29c(mirbase), hsa-miR-30a*(mirbase), hsa-miR-30c-1*(m…		protein_coding	chr15	-	89960218-90039945	amine transport // regulation of pH // cellular ion homeostasis // homeostatic process // transepithelial ammonium transport // ammonium transport // epithelial cell differentiation // ammonium transmembrane transport // transmembrane transport	ammonium transmembrane transporter activity // ammonia transmembrane transporter activity // ankyrin binding	membrane // apical plasma membrane // integral to membrane // plasma membrane // cytoplasmic vesicle // basolateral plasma membrane // integral to plasma membrane
PLAT	6.0718	4.95151	ENSG00000104368	plasminogen activator, tissue [Source:HGNC Symbol;Acc:9051]	3133233	ENSE00001617965|ENSE00002181240	3133264|3133263|3133260	hsa-miR-101(TargetScan|miRanda), hsa-miR-101ab(TargetScan), hsa-miR-106a(miRanda), hsa-miR-106b(miRanda), hsa-miR-139-5p(miRanda), hsa-miR-144(TargetScan|miRanda|mirbase), hsa-miR-148a*(mirbase), hsa-miR-17(miRanda), hsa-miR-190(mirbase), hsa-miR-20a(miRanda), hsa-miR-20b(miRanda), hsa-miR-218(miRanda), hsa-miR-296-3p(miRanda), hsa-miR-30c-2*(mirbase), hsa-miR-326(miRanda), hsa-miR-328(miRanda), …	extracellular	protein_coding	chr8	-	42032506-42065654	response to glucocorticoid stimulus // blood coagulation // regulation of synaptic plasticity // response to hypoxia // synaptic transmission, glutamatergic // plasminogen activation // blood vessel morphogenesis // proteolysis // smooth muscle cell migration // protein modification process // response to cAMP // response to peptide hormone stimulus // fibrinolysis // platelet-derived growth fact…	serine-type endopeptidase activity // peptidase activity // protein binding	extracellular matrix // synapse // cytoplasm // apical part of cell // extracellular space // stored secretory granule // cell surface // extracellular region	Blood Clotting Cascade:WP272 // Selenium Pathway:WP15 // Senescence and Autophagy:WP615 // Complement and Coagulation Cascades:WP558 // Endochondral Ossification:WP474
IFI44L	6.05485	2.10812	ENSG00000137959	interferon-induced protein 44-like [Source:HGNC Symbol;Acc:17817]	2343473	|AK293385-2|ENSE00000932015|ENSE00001620767|ENSE00001637950|AK293385-2|ENSE00000932015|ENSE00001620767|ENSE00001637950|ENSE00001818154|ENSE00000932016|ENSE00001959022|ENSE00000932017|ENSE00001861576|ENSE00001956178|ENSE00000932018|ENSE00001918382|ENSE00002541108|ENSE00002557827|ENSE00000932019|ENSE00001827982|ENSE00001894197|ENSE00001909403|ENSE00001932050|ENSE00000932019|ENSE00001827982|ENSE0000…	2343474|2343475|2343479|2343480|2343481|2343482|2343483|2343484|2343485|2343486|2343487|2343488|2343489|2343490|2343491|2343492|2343493|2343494|2343496|2343497|2343498|2343501|2343502	hsa-let-7a(miRanda), hsa-let-7b(miRanda), hsa-let-7c(miRanda), hsa-let-7d(miRanda), hsa-let-7e(miRanda), hsa-let-7f(miRanda), hsa-let-7g(miRanda|mirbase), hsa-let-7i(miRanda), hsa-miR-1(miRanda), hsa-miR-129-5p(miRanda), hsa-miR-132(miRanda), hsa-miR-133a(miRanda), hsa-miR-133b(miRanda), hsa-miR-135a*(mirbase), hsa-miR-136(miRanda), hsa-miR-140-5p(miRanda|mirbase), hsa-miR-143(miRanda), hsa-miR-1…		protein_coding	chr1	+	79086173-79108631	response to virus // immune response		cytoplasm
ISG15	6.02489	3.4318	ENSG00000187608	ISG15 ubiquitin-like modifier [Source:HGNC Symbol;Acc:4053]	4053534	ENSE00001480799|ENSE00001480807	4053545|4053546|4053547|4053548|4053549	hsa-miR-105*(mirbase), hsa-miR-132(mirbase), hsa-miR-138(miRanda|mirbase), hsa-miR-212(mirbase), hsa-miR-328(mirbase), hsa-miR-421(mirbase)	extracellular	protein_coding	chr1	+	933524-949910	negative regulation of type I interferon production // response to virus // modification-dependent protein catabolic process // interspecies interaction between organisms // type I interferon-mediated signaling pathway // cell-cell signaling // ISG15-protein conjugation // innate immune response // cytokine-mediated signaling pathway	protein binding // protein tag	cytoplasm // extracellular space // cytosol // extracellular region	Type II interferon signaling (IFNG):WP619
IL2RA	5.97789	5.53942	ENSG00000134460	interleukin 2 receptor, alpha [Source:HGNC Symbol;Acc:6008]	3275729	ENSE00000915060|ENSE00000915061|ENSE00000915061|ENSE00001483160|ENSE00000915063|ENSE00001132124|ENSE00001688754|ENSE00001194318|ENSE00001194318|ENSE00001802361|ENSE00001219989|ENSE00001483164|ENSE00001483176|ENSE00001852768|ENSE00001889413|ENSE00001483164|ENSE00001483176|ENSE00001889413|ENSE00001483165|ENSE00001867972|ENSE00001877625|ENSE00002284488	3275770|3275769|3275760|3275759|3275758|3275752|3275751|3275748|3275747|3275746|3275743|3275734|3275733|3275732|3275731	hsa-miR-127-3p(miRanda), hsa-miR-132*(mirbase), hsa-miR-140-5p(miRanda|mirbase), hsa-miR-143(miRanda), hsa-miR-145(miRanda), hsa-miR-185(miRanda), hsa-miR-186*(mirbase), hsa-miR-187(mirbase), hsa-miR-191(miRanda), hsa-miR-199a-5p(miRanda), hsa-miR-199b-5p(miRanda), hsa-miR-200a*(mirbase), hsa-miR-200b*(mirbase), hsa-miR-200c*(mirbase), hsa-miR-204(miRanda), hsa-miR-211(miRanda), hsa-miR-24(miRand…	transmembrane	protein_coding	chr10	-	6053942-6104166	negative regulation of T cell proliferation // activation-induced cell death of T cells // cytokine-mediated signaling pathway // negative regulation of defense response to virus // immune response // positive regulation of T cell differentiation // cell surface receptor linked signaling pathway // positive regulation of apoptosis // negative regulation of inflammatory response // inflammatory re…	interleukin-2 binding // drug binding // receptor activity // interleukin-2 receptor activity	external side of plasma membrane // integral to membrane // cell surface // plasma membrane	IL-7 signaling pathway:WP205 // Inflammatory Response Pathway:WP453
GBP5	5.95863	5.17712	ENSG00000154451	guanylate binding protein 5 [Source:HGNC Symbol;Acc:19895]	2422035	ENSE00001668678|ENSE00001864700|ENSE00001865719|ENSE00001881705|ENSE00001951429|ENSE00001782767|ENSE00001840961	2422059|2422039|2422038	hsa-let-7a*(mirbase), hsa-let-7f-1*(mirbase), hsa-miR-10a(miRanda), hsa-miR-10b(miRanda), hsa-miR-125a-5p(miRanda), hsa-miR-125b(miRanda), hsa-miR-1271(miRanda), hsa-miR-130a(miRanda), hsa-miR-130b(miRanda), hsa-miR-139-5p(miRanda|mirbase), hsa-miR-143(miRanda), hsa-miR-144(miRanda), hsa-miR-152(miRanda), hsa-miR-153(mirbase), hsa-miR-154(miRanda), hsa-miR-181d(miRanda), hsa-miR-182(miRanda), hsa…		protein_coding	chr1	-	89724355-89738534	cellular response to interferon-gamma	GTPase activity // nucleotide binding // GTP binding	cytoplasmic vesicle // plasma membrane
C14orf182	5.88522	4.98632	ENSG00000214900	chromosome 14 open reading frame 182 [Source:HGNC Symbol;Acc:27503]	3563604	ENSE00001536945|ENSE00002158639|ENSE00002186363|ENSE00001536947|ENSE00002159767|ENSE00002151176|ENSE00002186363|ENSE00002187220	3563614|3563613|3563611	hsa-miR-106a(miRanda), hsa-miR-106b(miRanda), hsa-miR-149(miRanda), hsa-miR-17(miRanda), hsa-miR-185(TargetScan|miRanda), hsa-miR-199a-5p(miRanda), hsa-miR-199b-5p(miRanda), hsa-miR-202(miRanda), hsa-miR-20a(miRanda), hsa-miR-20b(miRanda), hsa-miR-218(miRanda), hsa-miR-338-3p(miRanda), hsa-miR-339-5p(miRanda), hsa-miR-3473(TargetScan), hsa-miR-379(miRanda), hsa-miR-411(miRanda), hsa-miR-421(miRan…		protein_coding	chr14	-	50455114-50472295
IL8	5.88396	1.88064	ENSG00000169429	interleukin 8 [Source:HGNC Symbol;Acc:6025]	2731332	ENSE00001127428|ENSE00001551336|ENSE00001928884|ENSE00001141340|ENSE00001928884|ENSE00001211459|ENSE00001562589|ENSE00001816394	2731334|2731335|2731338|2731339	hsa-miR-105(TargetScan), hsa-miR-106a(TargetScan|miRanda), hsa-miR-106ab(TargetScan), hsa-miR-106b(miRanda), hsa-miR-10a(miRanda), hsa-miR-10b(miRanda), hsa-miR-124(miRanda), hsa-miR-125a-5p(miRanda), hsa-miR-125b(miRanda), hsa-miR-128(miRanda), hsa-miR-129-5p(miRanda), hsa-miR-1378(TargetScan), hsa-miR-1420ac(TargetScan), hsa-miR-145*(mirbase), hsa-miR-154(miRanda), hsa-miR-17(TargetScan|miRanda…	extracellular	protein_coding	chr4	+	74606253-74622200	cellular response to lipopolysaccharide // neutrophil activation // regulation of cell adhesion // cellular component movement // signal transduction // intracellular signal transduction // angiogenesis // activation of signaling protein activity involved in unfolded protein response // positive regulation of neutrophil chemotaxis // cellular response to tumor necrosis factor // cellular response…	chemokine activity // interleukin-8 receptor binding // protein binding	extracellular space // intracellular // extracellular region	EBV LMP1 signaling:WP262 // Toll-like receptor signaling pathway:WP75 // Senescence and Autophagy:WP615 // SIDS Susceptibility Pathways:WP706 // IL-3 Signaling Pathway:WP286
INHBA	5.78939	4.79949	ENSG00000122641	inhibin, beta A [Source:HGNC Symbol;Acc:6066]	3047581	ENSE00001410336|ENSE00001669222|ENSE00001669222|ENSE00001887309	3047599|3047598|3047597|3047596|3047593|3047592|3047591|3047590|3047589	hsa-let-7b(RNAhybrid|miRanda), hsa-let-7c(RNAhybrid|miRanda), hsa-let-7e(RNAhybrid|miRanda), hsa-let-7i(RNAhybrid|miRanda), hsa-miR-101(RNAhybrid|miRanda), hsa-miR-106a(miRanda), hsa-miR-106b(miRanda), hsa-miR-10b(RNAhybrid|miRanda|mirbase), hsa-miR-122*(mirbase), hsa-miR-122a(RNAhybrid|miRanda), hsa-miR-129-5p(miRanda), hsa-miR-130b*(mirbase), hsa-miR-133a(RNAhybrid), hsa-miR-133b(RNAhybrid|miRa…		protein_coding	chr7	-	41730192-41740241	negative regulation of cell growth // cell differentiation // G1/S transition of mitotic cell cycle // male gonad development // cell surface receptor linked signaling pathway // progesterone secretion // eyelid development in camera-type eye // regulation of activin receptor signaling pathway // cellular response to follicle-stimulating hormone stimulus // negative regulation of cell cycle // ov…	cytokine activity // signal transducer activity // type II activin receptor binding // identical protein binding // hormone activity // growth factor activity // protein binding // receptor binding // protein heterodimerization activity // follistatin binding	activin A complex // extracellular region // inhibin A complex	Senescence and Autophagy:WP615 // TGF Beta Signaling Pathway:WP560
TNF	5.77457	3.27619	ENSG00000232810	tumor necrosis factor [Source:HGNC Symbol;Acc:11892]	2902416	ENSE00001691672|ENSE00001933375|ENSE00001939157	2902417|2902418|2902421|2902423|2902424	hsa-miR-103(miRanda), hsa-miR-106a(miRanda), hsa-miR-106b(miRanda), hsa-miR-107(miRanda), hsa-miR-10b*(mirbase), hsa-miR-124(miRanda), hsa-miR-125b(mirbase), hsa-miR-1271(miRanda), hsa-miR-130a(miRanda|mirbase), hsa-miR-130ac(TargetScan), hsa-miR-130b(miRanda|mirbase), hsa-miR-132(miRanda), hsa-miR-140-5p(miRanda), hsa-miR-148a(miRanda), hsa-miR-148a*(mirbase), hsa-miR-148b(miRanda), hsa-miR-149(…	extracellular|nucleus	protein_coding	chr6	+	31543369-31545891	protein import into nucleus, translocation // negative regulation of transcription from RNA polymerase II promoter // activation of MAPKKK activity // activation of MAPK activity // response to hypoxia // cell activation // positive regulation of cytokine production // regulation of protein phosphorylation // positive regulation of protein phosphorylation // negative regulation of L-glutamate tra…	protease binding // cytokine activity // tumor necrosis factor receptor binding // protein binding // identical protein binding // transcription regulatory region DNA binding	phagocytic cup // extracellular region // extracellular space // intracellular // plasma membrane // integral to plasma membrane // external side of plasma membrane // cell surface // membrane // integral to membrane // membrane raft // recycling endosome	Alzheimers Disease:WP2059 // Type II diabetes mellitus:WP1584
ELOVL7	5.76957	4.47022	ENSG00000164181	ELOVL fatty acid elongase 7 [Source:HGNC Symbol;Acc:26292]	2858636	ENSE00001082169|ENSE00002038718|ENSE00002065594|ENSE00002074802|ENSE00001216212|ENSE00002053547|ENSE00001427829|ENSE00002029150|ENSE00002049125|ENSE00001699727|ENSE00002036631|ENSE00002539368|ENSE00002558554	2858655|2858647|2858645|2858643	hsa-let-7a(miRanda), hsa-let-7b(miRanda), hsa-let-7c(miRanda), hsa-let-7e(miRanda), hsa-let-7f(miRanda), hsa-miR-101*(mirbase), hsa-miR-103(miRanda), hsa-miR-107(miRanda), hsa-miR-1192(TargetScan), hsa-miR-129-5p(miRanda), hsa-miR-1297(miRanda), hsa-miR-137(miRanda), hsa-miR-142-3p(miRanda), hsa-miR-144(miRanda), hsa-miR-149(miRanda), hsa-miR-153(miRanda), hsa-miR-15a(miRanda), hsa-miR-15b(miRand…	transmembrane	protein_coding	chr5	-	60050493-60095046	very long-chain fatty acid biosynthetic process // triglyceride biosynthetic process // long-chain fatty-acyl-CoA biosynthetic process // fatty acid elongation, saturated fatty acid // fatty acid elongation, polyunsaturated fatty acid // cellular lipid metabolic process // small molecule metabolic process	transferase activity // transferase activity, transferring acyl groups other than amino-acyl groups // protein binding	endoplasmic reticulum // integral to membrane // membrane // endoplasmic reticulum membrane
IL23A	5.7659	5.24989	ENSG00000110944	interleukin 23, alpha subunit p19 [Source:HGNC Symbol;Acc:15488]	3417557	ENSE00000749561|ENSE00000749563|ENSE00001316590|ENSE00001329528	3417561|3417563|3417564|3417565|3417566|3417567|3417568	hsa-let-7a*(mirbase), hsa-let-7f-1*(mirbase), hsa-miR-106a(mirbase), hsa-miR-106b(mirbase), hsa-miR-144(mirbase), hsa-miR-181a(miRanda), hsa-miR-181a*(mirbase), hsa-miR-181a-2*(mirbase), hsa-miR-181b(miRanda), hsa-miR-181d(miRanda), hsa-miR-187*(mirbase), hsa-miR-18b*(mirbase), hsa-miR-204(TargetScan|miRanda|mirbase|pictar), hsa-miR-204b(TargetScan), hsa-miR-208a(miRanda), hsa-miR-208b(miRanda), …	nucleus	protein_coding	chr12	+	56728004-56734054	positive regulation of activated T cell proliferation // positive regulation of NK T cell proliferation // defense response to Gram-negative bacterium // positive regulation of NK T cell activation // positive regulation of inflammatory response // positive regulation of T-helper 17 cell lineage commitment // positive regulation of neutrophil chemotaxis // response to virus // regulation of tyros…	cytokine activity // interleukin-23 receptor binding // protein binding	interleukin-23 complex // extracellular region
HERC5	5.73499	5.00464	ENSG00000138646	hect domain and RLD 5 [Source:HGNC Symbol;Acc:24368]	2735409	ENSE00000801220|ENSE00002084066|ENSE00000801221|ENSE00002084066|ENSE00000969938|ENSE00002033787|ENSE00002039137|ENSE00002070847|ENSE00002430049|ENSE00002472556|ENSE00002432524|ENSE00002490703|ENSE00002452483|ENSE00002487552|ENSE00002456710|ENSE00002531676|ENSE00002465534|ENSE00002527604|ENSE00002478358|ENSE00002530387|ENSE00002500771|ENSE00002523432|ENSE00002510251|ENSE00002512623|ENSE00002525060…	2735430|2735431|2735432|2735433|2735434|2735435|2735436|2735437|2735438|2735439|2735440|2735442|2735443|2735444	hsa-let-7e(mirbase), hsa-let-7i(mirbase), hsa-miR-101(miRanda), hsa-miR-129-5p(miRanda), hsa-miR-130b*(mirbase), hsa-miR-132*(mirbase), hsa-miR-135a(miRanda|mirbase), hsa-miR-135b(miRanda|mirbase), hsa-miR-139-5p(mirbase), hsa-miR-143(mirbase), hsa-miR-150(miRanda), hsa-miR-154(miRanda), hsa-miR-182*(mirbase), hsa-miR-185(miRanda|mirbase), hsa-miR-193a-3p(mirbase), hsa-miR-193b(mirbase), hsa-miR-…		protein_coding	chr4	+	89378313-89430796	cytokine-mediated signaling pathway // ISG15-protein conjugation // response to virus // regulation of cyclin-dependent protein kinase activity // protein modification process // negative regulation of type I interferon production // protein ubiquitination involved in ubiquitin-dependent protein catabolic process // innate immune response // regulation of defense response to virus	ISG15 ligase activity // acid-amino acid ligase activity // ligase activity // protein binding // ubiquitin-protein ligase activity	cytoplasm // intracellular // perinuclear region of cytoplasm // cytosol
RP11-404F10.2	5.70731	4.59793	ENSG00000228863		2363185	ENSE00001628000|ENSE00001683650|ENSE00001745807|ENSE00001763797	2363186|2363187|2363189|2363193			antisense	chr1	+	160643198-160653561
U6	5.6628	2.69368	ENSG00000202016	U6 spliceosomal RNA [Source:RFAM;Acc:RF00026]	2529421	ENSE00001439909	2529440			snRNA	chr2	+	223363073-223363112
IL27	5.65511	5.00783	ENSG00000197272	interleukin 27 [Source:HGNC Symbol;Acc:19157]	3654712|3654777	AY099296-2|ENSE00001432359|ENSE00001400519|ENSE00001404109|ENSE00001417879	3654780|3654715|3654781|3654716|3654783|3654718|3654784|3654719|3654786|3654721|3654788|3654723|3654789|3654724|3654790|3654725	hsa-miR-122*(mirbase), hsa-miR-125b(mirbase), hsa-miR-136*(mirbase), hsa-miR-138(mirbase), hsa-miR-141*(mirbase), hsa-miR-148a*(mirbase), hsa-miR-151-5p(mirbase), hsa-miR-181a*(mirbase), hsa-miR-181c*(mirbase), hsa-miR-188-5p(mirbase), hsa-miR-18a(miRanda), hsa-miR-18a*(mirbase), hsa-miR-18b*(mirbase), hsa-miR-193b*(mirbase), hsa-miR-198(mirbase), hsa-miR-200c(miRanda), hsa-miR-208(mirbase), hsa-…	extracellular	protein_coding	chr16	-	28507560-28518131	positive regulation of interferon-gamma biosynthetic process // innate immune response // response to bacterium // regulation of defense response to virus // regulation of T cell proliferation // inflammatory response // regulation of T-helper 1 cell differentiation	cytokine activity // protein binding // receptor binding // interleukin-27 receptor binding	extracellular space // extracellular region
RP11-624C23.1	5.6212	4.73567	ENSG00000253535		3128183	ENSE00002090821|ENSE00002091802|ENSE00002115460|ENSE00002139269	3128193|3128186			antisense	chr8	-	24153430-24245052
SLAMF7	5.61238	3.00677	ENSG00000026751	SLAM family member 7 [Source:HGNC Symbol;Acc:21394]	2363202	ENSE00001238439|ENSE00001838890|ENSE00001853054|ENSE00001873423|ENSE00001882185|ENSE00001902709|ENSE00001926190|ENSE00002223444|ENSE00002251318|ENSE00002267143	2363204	hsa-miR-136(miRanda), hsa-miR-148a(miRanda), hsa-miR-149(miRanda|mirbase), hsa-miR-17(mirbase), hsa-miR-181a(miRanda), hsa-miR-181b(miRanda), hsa-miR-181c(miRanda), hsa-miR-181d(miRanda|mirbase), hsa-miR-185(miRanda), hsa-miR-186(miRanda), hsa-miR-190(miRanda), hsa-miR-190b(miRanda), hsa-miR-200a*(mirbase), hsa-miR-200b(miRanda), hsa-miR-216a(miRanda), hsa-miR-27a(miRanda), hsa-miR-27b(miRanda), …	transmembrane	protein_coding	chr1	+	160709022-160725074	natural killer cell mediated cytotoxicity // regulation of natural killer cell activation // cell adhesion // natural killer cell activation	receptor activity // protein binding	integral to membrane // membrane // plasma membrane
CASP5	5.58671	3.8397	ENSG00000137757	caspase 5, apoptosis-related cysteine peptidase [Source:HGNC Symbol;Acc:1506]	3389330	ENSE00001693021|ENSE00002443475|ENSE00002453612|ENSE00002462893|ENSE00002464210|ENSE00002479549|ENSE00002470616|ENSE00002476914|ENSE00002485728|ENSE00002500939|ENSE00002507940|ENSE00002525019	3389341|3389340|3389339|3389338|3389336|3389335|3389334|3389333	hsa-miR-139-5p(miRanda), hsa-miR-16-2*(mirbase), hsa-miR-185*(mirbase), hsa-miR-195*(mirbase), hsa-miR-203(miRanda), hsa-miR-296-3p(mirbase), hsa-miR-31*(mirbase), hsa-miR-488*(mirbase), hsa-miR-491-3p(mirbase), hsa-miR-653(mirbase)		protein_coding	chr11	-	104864991-104879665	cellular response to mechanical stimulus // apoptosis // proteolysis // regulation of apoptosis	cysteine-type endopeptidase activity // protein binding // peptidase activity // cysteine-type peptidase activity	intracellular	NOD pathway:WP1433
AC007879.2	5.56178	1.15263	ENSG00000234902		2596594	ENSE00001619659	2596597			lincRNA	chr2	-	208084416-208100295
RP11-236B18.3	5.55978	4.48419	ENSG00000225525		3299998	ENSE00001680565|ENSE00001753840	3300001|3299999			lincRNA	chr10	-	92720860-92757451
OASL	5.55321	4.89128	ENSG00000135114	2'-5'-oligoadenylate synthetase-like [Source:HGNC Symbol;Acc:8090]	3474831	ENSE00000918261|ENSE00001418031|ENSE00001880027|ENSE00002236573|ENSE00002233512|ENSE00002354778|ENSE00002412772	3474845|3474843|3474842|3474840|3474839	hsa-let-7g*(mirbase), hsa-miR-1(mirbase), hsa-miR-10a(mirbase), hsa-miR-10b(mirbase), hsa-miR-125a-3p(miRanda), hsa-miR-139-3p(mirbase), hsa-miR-141*(mirbase), hsa-miR-146b-3p(mirbase), hsa-miR-147b(mirbase), hsa-miR-148a*(mirbase), hsa-miR-148b(mirbase), hsa-miR-148b*(mirbase), hsa-miR-149(miRanda), hsa-miR-152(mirbase), hsa-miR-183*(mirbase), hsa-miR-184(mirbase), hsa-miR-193a-3p(miRanda), hsa-…		protein_coding	chr12	-	121457633-121476947	cytokine-mediated signaling pathway // immune response // interferon-gamma-mediated signaling pathway // biological_process // type I interferon-mediated signaling pathway	thyroid hormone receptor binding // transferase activity // double-stranded RNA binding // RNA binding // protein binding // DNA binding // ATP binding	cytoplasm // nucleolus // cytosol
RP11-701P16.5	5.55088	5.0386	ENSG00000251230		2796641	ENSE00002066812|ENSE00002072643|ENSE00002075009	2796653|2796648|2796647			processed_transcript	chr4	-	185765925-185792916
APOBEC3A	5.39292	1.55253	ENSG00000128383	apolipoprotein B mRNA editing enzyme, catalytic polypeptide-like 3A [Source:HGNC Symbol;Acc:17343]	3945515	BC144146-2|ENSE00000880334|ENSE00001946472|ENSE00001671106|ENSE00001780018	3945526|3945529|3945530|3945531	hsa-miR-101(miRanda), hsa-miR-106a(mirbase), hsa-miR-106b(mirbase), hsa-miR-127-3p(miRanda), hsa-miR-138(miRanda), hsa-miR-143*(mirbase), hsa-miR-17(mirbase), hsa-miR-200a*(mirbase), hsa-miR-200b*(mirbase), hsa-miR-205(miRanda), hsa-miR-20a(mirbase), hsa-miR-20b(mirbase), hsa-miR-223(miRanda), hsa-miR-30c-1*(mirbase), hsa-miR-30c-2*(mirbase), hsa-miR-331-5p(mirbase), hsa-miR-335(mirbase), hsa-miR…	nucleus	protein_coding	chr22	+	39348779-39359178	defense response to virus // DNA demethylation // negative regulation of viral genome replication // cytidine deamination // DNA cytosine deamination // cellular response to xenobiotic stimulus // innate immune response // negative regulation of transposition	hydrolase activity // metal ion binding // hydrolase activity, acting on carbon-nitrogen (but not peptide) bonds, in cyclic amidines // zinc ion binding // cytidine deaminase activity	cytoplasm // nucleus
ITGB8	5.39209	2.60195	ENSG00000105855	integrin, beta 8 [Source:HGNC Symbol;Acc:6163]	2991860	ENSE00000672643|ENSE00001923535|ENSE00000672646|ENSE00001833846|ENSE00001957471|ENSE00000672649|ENSE00002551082|ENSE00002574566|ENSE00000672652|ENSE00001921966|ENSE00000672654|ENSE00001946602|ENSE00000672657|ENSE00001848732|ENSE00000672659|ENSE00001856067|ENSE00000672661|ENSE00001864343	2991870|2991871|2991872|2991884|2991886|2991887|2991892|2991894|2991897	hsa-let-7(TargetScan), hsa-let-7a(miRanda), hsa-let-7b(miRanda), hsa-let-7c(miRanda), hsa-let-7d(miRanda), hsa-let-7e(miRanda), hsa-let-7f(miRanda), hsa-let-7g(miRanda), hsa-let-7i(miRanda), hsa-miR-101(TargetScan), hsa-miR-101ab(TargetScan), hsa-miR-105(RNAhybrid|TargetScan|miRanda), hsa-miR-106a(RNAhybrid|TargetScan|miRanda|mirbase), hsa-miR-106ab(TargetScan), hsa-miR-106b(RNAhybrid|TargetScan|…		protein_coding	chr7	+	20370378-20449951	ganglioside metabolic process // integrin-mediated signaling pathway // placenta blood vessel development // cell-matrix adhesion // cell adhesion // multicellular organismal development	receptor activity // binding	integrin complex // integral to membrane // membrane // plasma membrane	Focal Adhesion:WP306 // Integrin-mediated cell adhesion:WP185
RP1-145M24.1	5.36053	5.07913	ENSG00000254708		3368940	ENSE00002184650	3369043|3369041			processed_pseudogene	chr11	-	34356764-34357228
RP11-383F6.1	5.34425	0.135539	ENSG00000229677		3075566	ENSE00001676886	3075614|3075612			processed_pseudogene	chr7	-	138734301-138734651
AIM2	5.30191	2.43095	ENSG00000163568	absent in melanoma 2 [Source:HGNC Symbol;Acc:357]	2439554	ENSE00001076058|ENSE00001699341|ENSE00001888174|ENSE00001903028|ENSE00002376276|ENSE00002407540|ENSE00001928210|ENSE00002376276|ENSE00002407540	2439563|2439561|2439559	hsa-miR-105*(mirbase), hsa-miR-106a(mirbase), hsa-miR-106b(mirbase), hsa-miR-10b*(mirbase), hsa-miR-133a(miRanda|mirbase), hsa-miR-133b(miRanda|mirbase), hsa-miR-146a*(mirbase), hsa-miR-17(mirbase), hsa-miR-181a-2*(mirbase), hsa-miR-185(miRanda|mirbase), hsa-miR-20a(mirbase), hsa-miR-20b(mirbase), hsa-miR-22*(mirbase), hsa-miR-26a-1*(mirbase), hsa-miR-26a-2*(mirbase), hsa-miR-30b*(mirbase), hsa-m…	nucleus	protein_coding	chr1	-	159032732-159116323	innate immune response // cellular response to interferon-beta // nucleotide-binding domain, leucine rich repeat containing receptor signaling pathway // activation of innate immune response // cellular response to drug // interleukin-1 beta secretion // immune response	protein binding // double-stranded DNA binding	cytoplasm // nucleus // nucleolus // mitochondrion // cytoplasmic part // cytosol	NOD pathway:WP1433
RFX8	5.28453	3.55	ENSG00000196460	regulatory factor X, 8 [Source:HGNC Symbol;Acc:37253]	2567669	ENSE00001471808|ENSE00001828121|ENSE00001875239|ENSE00001938723	2567699	hsa-miR-130a(miRanda), hsa-miR-130b(miRanda), hsa-miR-136(miRanda), hsa-miR-140-5p(mirbase), hsa-miR-141*(mirbase), hsa-miR-146a*(mirbase), hsa-miR-186(miRanda), hsa-miR-221(miRanda), hsa-miR-222(miRanda), hsa-miR-223(miRanda), hsa-miR-301a(miRanda), hsa-miR-301b(miRanda), hsa-miR-30a(miRanda), hsa-miR-30b(miRanda), hsa-miR-30c(miRanda), hsa-miR-30d(miRanda), hsa-miR-30e(miRanda), hsa-miR-335(mir…	nucleus	transcription regulator|protein_coding	chr2	-	102013842-102096341	regulation of transcription, DNA-dependent	DNA binding	nucleus
CNKSR3	5.28068	3.49512	ENSG00000153721	CNKSR family member 3 [Source:HGNC Symbol;Acc:23034]	2980516	ENSE00001012072|ENSE00001760483|ENSE00002539274|ENSE00002543458|ENSE00001792637|ENSE00002507000|ENSE00002526646	2980542|2980541|2980536|2980530	hsa-miR-106a(miRanda), hsa-miR-106a*(mirbase), hsa-miR-106b(mirbase), hsa-miR-1192(TargetScan), hsa-miR-124(TargetScan|miRanda), hsa-miR-124ab(TargetScan), hsa-miR-125b-2*(mirbase), hsa-miR-126(mirbase), hsa-miR-133a(miRanda), hsa-miR-133b(miRanda), hsa-miR-135a(mirbase), hsa-miR-136(miRanda), hsa-miR-150(miRanda), hsa-miR-15a(miRanda), hsa-miR-16(miRanda), hsa-miR-17(miRanda|mirbase), hsa-miR-18…		protein_coding	chr6	-	154731477-154831222	regulation of signal transduction // negative regulation of peptidyl-serine phosphorylation // negative regulation of ERK1 and ERK2 cascade // positive regulation of sodium ion transport	kinase activity // protein binding	cytoplasm // membrane
IFNG	5.24338	4.61241	ENSG00000111537	interferon, gamma [Source:HGNC Symbol;Acc:5438]	3461105	ENSE00000751701|ENSE00000751702|ENSE00000871856|ENSE00001305632	3461111|3461110|3461109|3461108|3461107|3461106	hsa-miR-101(miRanda), hsa-miR-125a-5p(miRanda|mirbase), hsa-miR-125b(miRanda|mirbase), hsa-miR-1297(miRanda), hsa-miR-135a*(mirbase), hsa-miR-136(miRanda), hsa-miR-136*(mirbase), hsa-miR-137(miRanda), hsa-miR-143(mirbase), hsa-miR-148b*(mirbase), hsa-miR-149(miRanda), hsa-miR-155(miRanda), hsa-miR-181a(miRanda|mirbase), hsa-miR-181b(miRanda|mirbase), hsa-miR-181c(miRanda|mirbase), hsa-miR-181d(mi…	extracellular|nucleus	protein_coding	chr12	-	68548734-68553483	positive regulation of fructose 1,6-bisphosphate metabolic process // inflammatory cell apoptosis // positive regulation of membrane protein ectodomain proteolysis // cytokine-mediated signaling pathway // positive regulation of MHC class II biosynthetic process // positive regulation of vitamin D biosynthetic process // positive regulation of tumor necrosis factor production // cellular componen…	cytokine activity // interferon-gamma receptor binding	extracellular space // extracellular region	Cytokines and Inflammatory Response:WP530 // Selenium Pathway:WP15 // Senescence and Autophagy:WP615 // Inflammatory Response Pathway:WP453 // TGF Beta Signaling Pathway:WP560 // Type II interferon signaling (IFNG):WP619 // Proteasome Degradation:WP183
NFKBIZ	5.2405	4.48511	ENSG00000144802	nuclear factor of kappa light polypeptide gene enhancer in B-cells inhibitor, zeta [Source:HGNC Symbol;Acc:29805]	2634091	ENSE00000967204|ENSE00001936731|ENSE00000967210|ENSE00001939990|ENSE00000967213|ENSE00001879285|ENSE00001886467|ENSE00002362169|ENSE00002422393|ENSE00001958418|ENSE00002385923|ENSE00002560769|ENSE00002566737|ENSE00002373153|ENSE00002538758|ENSE00002574426	2634107|2634108|2634118|2634123|2634127|2634128	hsa-let-7g*(mirbase), hsa-miR-1(miRanda), hsa-miR-100(miRanda), hsa-miR-101(RNAhybrid|miRanda), hsa-miR-10a(miRanda), hsa-miR-10b(miRanda), hsa-miR-124(miRanda), hsa-miR-124a(RNAhybrid|TargetScan|miRanda), hsa-miR-125a-3p(miRanda), hsa-miR-128a(RNAhybrid|miRanda), hsa-miR-128b(RNAhybrid|miRanda), hsa-miR-130b(miRanda), hsa-miR-134(RNAhybrid|miRanda), hsa-miR-135b(miRanda), hsa-miR-139-5p(miRanda)…	nucleus	transcription regulator|protein_coding	chr3	+	101547127-101579785	regulation of transcription, DNA-dependent // inflammatory response	protein binding	nucleus
LIF	5.21694	3.82483	ENSG00000128342	leukemia inhibitory factor (cholinergic differentiation factor) [Source:HGNC Symbol;Acc:6596]	3957160	ENSE00001215846|ENSE00001549776	3957168	hsa-miR-100(miRanda), hsa-miR-105(TargetScan), hsa-miR-106a(TargetScan|miRanda), hsa-miR-106ab(TargetScan), hsa-miR-106b(miRanda), hsa-miR-124(TargetScan), hsa-miR-124ab(TargetScan), hsa-miR-125a-5p(TargetScan|miRanda|mirbase), hsa-miR-125b(miRanda|mirbase), hsa-miR-125b-5p(TargetScan), hsa-miR-1271(miRanda), hsa-miR-1297(TargetScan), hsa-miR-1378(TargetScan), hsa-miR-1407(TargetScan), hsa-miR-14…	extracellular	protein_coding	chr22	-	30634148-30647806	neuron development // lung development // positive regulation of astrocyte differentiation // regulation of metanephric nephron tubule epithelial cell differentiation // retina development in camera-type eye // maternal process involved in female pregnancy // positive regulation of peptidyl-serine phosphorylation // multicellular organismal development // leukemia inhibitory factor signaling path…	cytokine activity // leukemia inhibitory factor receptor binding // growth factor activity // receptor binding	extracellular space // extracellular region	Adipogenesis:WP236 // MicroRNAs in cardiomyocyte hypertrophy:WP1544 // TGF Beta Signaling Pathway:WP560
CCL3L1	5.20664	5.0156	ENSG00000205021	chemokine (C-C motif) ligand 3-like 1 [Source:HGNC Symbol;Acc:10628]	4040932	ENSE00002360786|ENSE00002387528	4040934	hsa-let-7a(miRanda), hsa-let-7b(miRanda), hsa-let-7c(miRanda), hsa-let-7d(miRanda|mirbase), hsa-let-7e(miRanda), hsa-let-7f(miRanda), hsa-let-7g(miRanda|mirbase), hsa-let-7i(miRanda|mirbase), hsa-miR-106b*(mirbase), hsa-miR-128(miRanda), hsa-miR-128a(mirbase), hsa-miR-132(mirbase), hsa-miR-134(mirbase), hsa-miR-141(miRanda), hsa-miR-144(miRanda), hsa-miR-181a-2*(mirbase), hsa-miR-182(miRanda|mirb…	extracellular	protein_coding	chr17	-	34624259-34624824	negative regulation of cell proliferation // inflammatory response // immune response // chemotaxis	chemokine activity	extracellular space // extracellular region
AC005083.1	5.1933	3.70074	ENSG00000233834		2991812	ENSE00001623213|ENSE00001727892|ENSE00001731357|ENSE00001712230|ENSE00001713206	2991830|2991831|2991834			retained_intron|lincRNA	chr7	+	20208071-20302121
IL7R	5.18128	0.317046	ENSG00000168685	interleukin 7 receptor [Source:HGNC Symbol;Acc:6024]	2806468	ENSE00001130289|ENSE00002030249|ENSE00002047873|ENSE00002074956|ENSE00001130289|ENSE00002047873|ENSE00002074956|ENSE00001701456|ENSE00001799778|ENSE00002037358|ENSE00002037629|ENSE00002048876|ENSE00002070810	2806471|2806472|2806485	hsa-let-7i(miRanda), hsa-miR-10a*(mirbase), hsa-miR-122(miRanda), hsa-miR-125a-5p(miRanda), hsa-miR-125b(miRanda), hsa-miR-129-5p(miRanda), hsa-miR-130b*(mirbase), hsa-miR-135a(miRanda), hsa-miR-135b(miRanda), hsa-miR-136(miRanda), hsa-miR-137(miRanda), hsa-miR-140-5p(miRanda), hsa-miR-142-3p(mirbase), hsa-miR-145(miRanda), hsa-miR-146a(miRanda), hsa-miR-146b-5p(miRanda), hsa-miR-154(mirbase), hs…	extracellular|transmembrane	receptor|protein_coding	chr5	+	35856971-35879418	positive regulation of T cell differentiation in thymus // immune response // positive regulation of gene expression // cell surface receptor linked signaling pathway // cell growth // cell morphogenesis // lymph node development // negative regulation of T cell mediated cytotoxicity // T cell differentiation // B cell proliferation // regulation of cell size // homeostasis of number of cells // …	receptor activity // interleukin-7 receptor activity // cytokine receptor activity // antigen binding // protein binding	external side of plasma membrane // integral to membrane // membrane // plasma membrane // extracellular region	IL-7 signaling pathway:WP205
CCL5	5.18049	4.84481	ENSG00000161570	chemokine (C-C motif) ligand 5 [Source:HGNC Symbol;Acc:10632]	3753860	ENSE00001058805|ENSE00001549350|ENSE00001824046|ENSE00002336491|ENSE00002423831	3753868|3753867	hsa-miR-106b(mirbase), hsa-miR-122*(mirbase), hsa-miR-142-3p(mirbase), hsa-miR-143*(mirbase), hsa-miR-146a(miRanda), hsa-miR-146b-5p(miRanda), hsa-miR-150(TargetScan|mirbase), hsa-miR-155(miRanda), hsa-miR-17(mirbase), hsa-miR-20b(mirbase), hsa-miR-214(mirbase), hsa-miR-216a(mirbase), hsa-miR-220c(mirbase), hsa-miR-221*(mirbase), hsa-miR-298(mirbase), hsa-miR-335(TargetScan|miRanda|mirbase), hsa-…	extracellular	protein_coding	chr17	-	34201041-34207354	positive regulation of homotypic cell-cell adhesion // negative regulation of T cell apoptosis // positive regulation of T cell apoptosis // protein tetramerization // neuroprotection // pseudopodium assembly // response to cholesterol // positive regulation of cell adhesion // response to virus // response to bacterium // MAPKKK cascade // positive regulation of tyrosine phosphorylation of STAT …	protein kinase activity // receptor signaling protein tyrosine kinase activator activity // chemokine activity // phosphatidylinositol phospholipase C activity // chemokine receptor binding // protein homodimerization activity // heparin binding // chemoattractant activity // CCR5 chemokine receptor binding // chemokine receptor antagonist activity // phospholipase activator activity // CCR4 chem…	cytoplasm // soluble fraction // extracellular space // extracellular region	EBV LMP1 signaling:WP262 // Toll-like receptor signaling pathway:WP75 // TWEAK Signaling Pathway:WP2036
EDN1	5.1512	4.57968	ENSG00000078401	endothelin 1 [Source:HGNC Symbol;Acc:3176]	2895244	AK313914-2|ENSE00000615812|ENSE00000685322|ENSE00001480726	2895247|2895248|2895250|2895252	hsa-let-7(TargetScan), hsa-let-7a(miRanda), hsa-let-7b(miRanda), hsa-let-7c(miRanda), hsa-let-7d(miRanda), hsa-let-7e(miRanda), hsa-let-7f(miRanda), hsa-let-7g(miRanda), hsa-let-7i(miRanda), hsa-miR-1(miRanda|pictar), hsa-miR-101(miRanda), hsa-miR-1193-5p(TargetScan), hsa-miR-122(miRanda), hsa-miR-125a(pictar), hsa-miR-125b(pictar), hsa-miR-129-5p(miRanda), hsa-miR-130a(miRanda), hsa-miR-130ac(Ta…	extracellular	protein_coding	chr6	+	12279722-12314977	regulation of vasoconstriction // skeletal system development // membrane depolarization // cell surface receptor linked signaling pathway // positive regulation of smooth muscle contraction // neural crest cell development // response to amino acid stimulus // multicellular organismal aging // histamine secretion // blood vessel morphogenesis // neutrophil chemotaxis // calcium-mediated signalin…	cytokine activity // endothelin A receptor binding // endothelin B receptor binding // protein binding // receptor binding // hormone activity	cytoplasm // extracellular space // extracellular region	MicroRNAs in cardiomyocyte hypertrophy:WP1544 // Prostaglandin Synthesis and Regulation:WP98
RP5-837D10.2	5.136	0.466351	ENSG00000234518		2421919	ENSE00001706757|ENSE00001741604	2421923			pseudogene|processed_pseudogene	chr1	-	89568843-89570558
RP5-1056L3.1	5.13504	4.17135	ENSG00000235185		2399876	ENSE00001801440	2399879			antisense	chr1	-	19918304-19923306
BX255923.3	5.10366	4.12419	ENSG00000240907		3208063	AK055091-2|BC032955-4|BC032955-5|ENSE00002414633|ENSE00002555371	3208069|3208067|3208066|3208065			processed_transcript	chr9	-	69175696-69181482
USP18	5.09871	2.77463	ENSG00000184979	ubiquitin specific peptidase 18 [Source:HGNC Symbol;Acc:12616]	3936550	ENSE00001598455|ENSE00002241050|ENSE00001648315|ENSE00001651074|ENSE00001714040|ENSE00001757748|ENSE00002269064|ENSE00001765359	3936559|3936560|3936562|3936563|3936564|3936565|3936566|3936569|3936570	hsa-miR-100(miRanda), hsa-miR-106a(miRanda), hsa-miR-106b(miRanda), hsa-miR-134(miRanda|mirbase), hsa-miR-138(miRanda), hsa-miR-143(miRanda), hsa-miR-155(miRanda), hsa-miR-17(miRanda), hsa-miR-181a-2*(mirbase), hsa-miR-187(mirbase), hsa-miR-191(miRanda|mirbase), hsa-miR-19a*(mirbase), hsa-miR-200b(miRanda), hsa-miR-200c(miRanda), hsa-miR-20a(miRanda), hsa-miR-20b(miRanda), hsa-miR-216b(TargetScan…	nucleus	protein_coding	chr22	+	18632720-18659668	regulation of type I interferon-mediated signaling pathway // cytokine-mediated signaling pathway // ubiquitin-dependent protein catabolic process // type I interferon-mediated signaling pathway // proteolysis	ubiquitin thiolesterase activity // ubiquitin-specific protease activity // cysteine-type peptidase activity // peptidase activity	nucleus // cytosol
SERPINB7	5.09345	4.4658	ENSG00000166396	serpin peptidase inhibitor, clade B (ovalbumin), member 7 [Source:HGNC Symbol;Acc:13902]	3791896	ENSE00000914925|ENSE00001102586|ENSE00001623252|ENSE00001631218|ENSE00001102589	3791905|3791907|3791908	hsa-miR-127-5p(mirbase), hsa-miR-130a*(mirbase), hsa-miR-133a(miRanda), hsa-miR-133b(miRanda), hsa-miR-141(miRanda), hsa-miR-15a(miRanda), hsa-miR-15b(miRanda), hsa-miR-16(miRanda), hsa-miR-190(miRanda), hsa-miR-194(mirbase), hsa-miR-195(miRanda), hsa-miR-199a-5p(miRanda), hsa-miR-199b-5p(miRanda), hsa-miR-200a(miRanda), hsa-miR-203(miRanda), hsa-miR-205(miRanda), hsa-miR-214(miRanda), hsa-miR-21…		protein_coding	chr18	+	61420204-61472564	negative regulation of endopeptidase activity // regulation of proteolysis	peptidase inhibitor activity // serine-type endopeptidase inhibitor activity	cytoplasm
PDE4B	5.03491	2.48079	ENSG00000184588	phosphodiesterase 4B, cAMP-specific [Source:HGNC Symbol;Acc:8781]	2340529	ENSE00001292510|ENSE00001918666|ENSE00002148962|ENSE00002173301|ENSE00002179407|ENSE00001308616|ENSE00001931227	2340635|2340636	hsa-let-7a(RNAhybrid|TargetScan|miRanda), hsa-let-7b(RNAhybrid|TargetScan|miRanda), hsa-let-7c(RNAhybrid|TargetScan|miRanda), hsa-let-7d(RNAhybrid|TargetScan|miRanda), hsa-let-7e(RNAhybrid|TargetScan|miRanda), hsa-let-7f(RNAhybrid|TargetScan|miRanda), hsa-miR-103(TargetScan|miRanda), hsa-miR-105(RNAhybrid|miRanda), hsa-miR-106b(RNAhybrid|miRanda), hsa-miR-107(miRanda), hsa-miR-124(TargetScan|miRa…		protein_coding	chr1	+	66257901-66840123	signal transduction // cAMP catabolic process	hydrolase activity // phosphoric diester hydrolase activity // 3',5'-cyclic-nucleotide phosphodiesterase activity // 3',5'-cyclic-AMP phosphodiesterase activity // catalytic activity // metal ion binding	cytoplasm // insoluble fraction // nucleus // soluble fraction // perinuclear region of cytoplasm // cytosol	G Protein Signaling Pathways:WP35 // Myometrial Relaxation and Contraction Pathways:WP289
KCNJ2	5.02284	1.84053	ENSG00000123700	potassium inwardly-rectifying channel, subfamily J, member 2 [Source:HGNC Symbol;Acc:6263]	3733275	ENSE00000841562|ENSE00002316145	3733277|3733278|3733279	hsa-let-7a(miRanda), hsa-let-7b(miRanda), hsa-let-7c(miRanda), hsa-let-7d(miRanda), hsa-let-7e(miRanda), hsa-let-7f(miRanda), hsa-let-7g(miRanda), hsa-let-7i(miRanda), hsa-miR-1(TargetScan|miRanda), hsa-miR-103(pictar), hsa-miR-107(pictar), hsa-miR-122(miRanda), hsa-miR-122a(TargetScan|miRanda), hsa-miR-124(TargetScan), hsa-miR-124a(TargetScan|miRanda|pictar), hsa-miR-124ab(TargetScan), hsa-miR-1…		protein_coding	chr17	+	68164871-68175381	potassium ion transport // ion transport // synaptic transmission	protein binding // voltage-gated ion channel activity // inward rectifier potassium channel activity // identical protein binding	dendrite // integral to plasma membrane // plasma membrane // neuronal cell body
CCL4L2	5.01559	3.36015	ENSG00000197262	chemokine (C-C motif) ligand 4-like 2 [Source:HGNC Symbol;Acc:24066]	3719020|4040063	ENSE00001824208|ENSE00001899567|ENSE00002368454|ENSE00001826479|ENSE00002334351|ENSE00001826479|ENSE00002334351|ENSE00002350577|ENSE00002365823|ENSE00001899567|ENSE00002368040|ENSE00002399683	3719026|4040070|4040071|3719030|3719031|4040065|4040064|4040067|4040069|4040068|3719029|3719028|3719025	hsa-miR-101(miRanda), hsa-miR-124*(mirbase), hsa-miR-125a-3p(miRanda|mirbase), hsa-miR-125a-5p(mirbase), hsa-miR-125b-1*(mirbase), hsa-miR-141(mirbase), hsa-miR-151-5p(mirbase), hsa-miR-154(mirbase), hsa-miR-16(mirbase), hsa-miR-194(mirbase), hsa-miR-195(mirbase), hsa-miR-212(mirbase), hsa-miR-214(mirbase), hsa-miR-223*(mirbase), hsa-miR-24(miRanda|mirbase), hsa-miR-300(miRanda), hsa-miR-335*(mir…	extracellular	protein_coding	chr17	+	34628599-34742149	inflammatory response // immune response // chemotaxis	chemokine activity	extracellular space // extracellular region
MIR155HG	4.99041	2.28179	ENSG00000234883	MIR155 host gene (non-protein coding) [Source:HGNC Symbol;Acc:35460]	3916508	ENSE00001745417|ENSE00001763140|ENSE00001794709	3916509|3916512|3916515|3916517	hsa-let-7a(miRanda), hsa-let-7b(miRanda), hsa-let-7c(miRanda), hsa-let-7d(miRanda), hsa-let-7e(miRanda), hsa-let-7f(miRanda), hsa-let-7g(miRanda), hsa-let-7i(miRanda), hsa-miR-10a(miRanda), hsa-miR-10b(miRanda), hsa-miR-129-5p(miRanda), hsa-miR-135a(miRanda), hsa-miR-135b(miRanda), hsa-miR-136(miRanda), hsa-miR-143(miRanda), hsa-miR-153(miRanda), hsa-miR-155(miRanda), hsa-miR-186(miRanda), hsa-mi…		non_coding	chr21	+	26934516-26947105
SOD2	4.96245	4.56189	ENSG00000112096	superoxide dismutase 2, mitochondrial [Source:HGNC Symbol;Acc:11180]	2982319	ENSE00001643760|ENSE00002211396|ENSE00002442944|ENSE00002518985	2982336	hsa-let-7f-1*(mirbase), hsa-miR-103(RNAhybrid|miRanda|mirbase), hsa-miR-106a(miRanda), hsa-miR-106b(miRanda), hsa-miR-107(mirbase), hsa-miR-10b*(mirbase), hsa-miR-122*(mirbase), hsa-miR-124(miRanda), hsa-miR-125a-3p(mirbase), hsa-miR-125a-5p(miRanda), hsa-miR-125b(miRanda), hsa-miR-129-5p(miRanda), hsa-miR-1297(miRanda), hsa-miR-130a(miRanda|mirbase), hsa-miR-130b(miRanda|mirbase), hsa-miR-132(RN…		protein_coding	chr6	-	160100294-160181858	response to electrical stimulus // response to L-ascorbic acid // vasodilation // positive regulation of nitric oxide biosynthetic process // response to axon injury // response to superoxide // response to reactive oxygen species // post-embryonic development // response to silicon dioxide // iron ion homeostasis // liver development // superoxide metabolic process // response to zinc ion // res…	DNA binding // oxidoreductase activity // metal ion binding // identical protein binding // manganese ion binding // superoxide dismutase activity // oxygen binding	cytoplasm // mitochondrial nucleoid // mitochondrion // mitochondrial matrix // mitochondrial inner membrane // soluble fraction	Oxidative Stress:WP408 // Selenium Pathway:WP15 // DNA damage response (only ATM dependent):WP710
CYP7B1	4.95571	3.20427	ENSG00000172817	cytochrome P450, family 7, subfamily B, polypeptide 1 [Source:HGNC Symbol;Acc:2652]	3138204	ENSE00001201322|ENSE00002135623|ENSE00001201327|ENSE00002119811|ENSE00001201335|ENSE00002114658	3138219|3138218|3138211	hsa-miR-106a(miRanda), hsa-miR-106b(miRanda), hsa-miR-10a(miRanda), hsa-miR-10b(miRanda|mirbase), hsa-miR-125a-3p(miRanda|mirbase), hsa-miR-126*(mirbase), hsa-miR-128(miRanda), hsa-miR-128a(mirbase), hsa-miR-139-5p(mirbase), hsa-miR-144*(mirbase), hsa-miR-145(miRanda), hsa-miR-146a(miRanda), hsa-miR-146b-5p(miRanda), hsa-miR-151-3p(mirbase), hsa-miR-155(miRanda), hsa-miR-17(miRanda), hsa-miR-186(…		protein_coding	chr8	-	65502367-65711131	memory // xenobiotic metabolic process // small molecule metabolic process // cell death // cholesterol metabolic process // negative regulation of estrogen receptor signaling pathway // circadian rhythm // bile acid biosynthetic process // response to cAMP // bile acid metabolic process // oxidation-reduction process // positive regulation of epithelial cell proliferation // response to drug // …	monooxygenase activity // 25-hydroxycholesterol 7alpha-hydroxylase activity // oxidoreductase activity, acting on paired donors, with incorporation or reduction of molecular oxygen // iron ion binding // metal ion binding // heme binding // electron carrier activity // oxysterol 7-alpha-hydroxylase activity	membrane // endoplasmic reticulum // endoplasmic reticulum membrane // microsome	Tryptophan metabolism:WP465 // cytochrome P450:WP43 // metapathway biotransformation:WP702
RP5-916O11.2	4.92756	2.16864	ENSG00000255256		3327032	ENSE00002168924|ENSE00002199242	3327033|3327034			sense_intronic	chr11	+	35994044-36010626
MIR29A	4.8986	3.02643	ENSG00000198981	microRNA 29a [Source:HGNC Symbol;Acc:31616]	3072749	ENSE00001436874	3072753			miRNA	chr7	-	130561510-130561536				miRNAs involved in DDR:WP1545 // TFs Regulate miRNAs related to cardiac hypertrophy:WP1559
FJX1	4.88863	4.77367	ENSG00000179431	four jointed box 1 (Drosophila) [Source:HGNC Symbol;Acc:17166]	3326826	ENSE00001257528|ENSE00002143215	3326836|3326837|3326838	hsa-let-7g(miRanda), hsa-miR-106a(miRanda), hsa-miR-106ab(TargetScan), hsa-miR-106b(miRanda|pictar), hsa-miR-127(TargetScan|miRanda|pictar), hsa-miR-127-3p(TargetScan|miRanda), hsa-miR-130a(miRanda), hsa-miR-130b(TargetScan|miRanda), hsa-miR-133a(TargetScan|miRanda), hsa-miR-133b(TargetScan|miRanda), hsa-miR-136(miRanda), hsa-miR-138(TargetScan|miRanda), hsa-miR-148a(miRanda), hsa-miR-148b(miRand…	extracellular	protein_coding	chr11	+	35639634-35660338			extracellular region // extracellular space
CCL4	4.85307	4.6172	ENSG00000129277	chemokine (C-C motif) ligand 4 [Source:HGNC Symbol;Acc:10630]	3718930	ENSE00001946701|ENSE00002423506|X53683-4	3718938	hsa-miR-105*(mirbase), hsa-miR-122(miRanda), hsa-miR-125a-3p(TargetScan|miRanda|mirbase), hsa-miR-125a-5p(mirbase), hsa-miR-125b(mirbase), hsa-miR-128a(mirbase), hsa-miR-149*(mirbase), hsa-miR-1554(TargetScan), hsa-miR-15a(mirbase), hsa-miR-15b(mirbase), hsa-miR-16(mirbase), hsa-miR-182(miRanda), hsa-miR-183(miRanda|mirbase), hsa-miR-183*(mirbase), hsa-miR-185(miRanda), hsa-miR-187(mirbase), hsa-…	extracellular	protein_coding	chr17	+	34431020-34432983	inflammatory response // positive regulation of natural killer cell chemotaxis // cellular component movement // cell adhesion // establishment or maintenance of cell polarity // signal transduction // response to virus // response to toxin // positive regulation of calcium-mediated signaling // chemotaxis // viral genome replication // negative regulation by host of viral transcription // immune…	cytokine activity // chemokine activity // CCR5 chemokine receptor binding // receptor signaling protein tyrosine kinase activity // CCR1 chemokine receptor binding	extracellular space // extracellular region	Toll-like receptor signaling pathway:WP75
BAALC	4.81118	4.58974	ENSG00000164929	brain and acute leukemia, cytoplasmic [Source:HGNC Symbol;Acc:14333]	3110217	ENSE00001088737|ENSE00002090068|ENSE00001162084|ENSE00001162098|ENSE00001166591|ENSE00001523107|ENSE00002100094|ENSE00002113226|ENSE00002132425|ENSE00001523107|ENSE00002100094|ENSE00002132425|ENSE00002093529|ENSE00002098633|ENSE00002114046|ENSE00002127169|ENSE00002130431|ENSE00002133221|ENSE00002094194|ENSE00002114992|ENSE00002098633|ENSE00002114046|ENSE00002098633|ENSE00002114046|ENSE00002133221…	3110229|3110230|3110231|3110232|3110233|3110238|3110249|3110250|3110252|3110254|3110255|3110257|3110261|3110263|3110264|3110265|3110266	hsa-miR-106b(mirbase), hsa-miR-125a-3p(miRanda), hsa-miR-1271(miRanda), hsa-miR-128(miRanda), hsa-miR-129*(mirbase), hsa-miR-129-3p(mirbase), hsa-miR-129-5p(miRanda), hsa-miR-133a(mirbase), hsa-miR-133b(mirbase), hsa-miR-138-1*(mirbase), hsa-miR-141(miRanda), hsa-miR-148a(miRanda), hsa-miR-148b(miRanda), hsa-miR-152(miRanda), hsa-miR-153(miRanda), hsa-miR-17(mirbase), hsa-miR-182(miRanda), hsa-mi…	nucleus	protein_coding	chr8	+	104152657-104242389			cytoplasm // centrosome // nucleus // membrane // nucleolus
C1orf21	4.77919	1.65905	ENSG00000116667	chromosome 1 open reading frame 21 [Source:HGNC Symbol;Acc:15494]	2371547	ENSE00001945433|ENSE00002378397|ENSE00002381499	2371587	hsa-let-7(TargetScan), hsa-miR-103(pictar), hsa-miR-107(pictar), hsa-miR-1192(TargetScan), hsa-miR-124(TargetScan), hsa-miR-124a(pictar), hsa-miR-124ab(TargetScan), hsa-miR-128(TargetScan), hsa-miR-128a(pictar), hsa-miR-128ab(TargetScan), hsa-miR-128b(pictar), hsa-miR-134(TargetScan|pictar), hsa-miR-138(pictar), hsa-miR-140(pictar), hsa-miR-141(TargetScan|pictar), hsa-miR-15a(miRanda|pictar), hsa…		protein_coding	chr1	+	184356245-184597244
GBP4	4.70839	1.98263	ENSG00000162654	guanylate binding protein 4 [Source:HGNC Symbol;Acc:20480]	2421995	ENSE00001067340|ENSE00002381371|ENSE00001854086|ENSE00001888645	2422006|2422003|2422002	hsa-miR-122(miRanda), hsa-miR-124(miRanda), hsa-miR-1271(miRanda), hsa-miR-129-5p(miRanda), hsa-miR-135a(miRanda), hsa-miR-135b(miRanda), hsa-miR-139-5p(miRanda), hsa-miR-194(miRanda), hsa-miR-216a(miRanda), hsa-miR-296-3p(miRanda), hsa-miR-299-3p(miRanda), hsa-miR-34a(miRanda), hsa-miR-34c-5p(miRanda), hsa-miR-374a(miRanda), hsa-miR-374b(miRanda), hsa-miR-382(miRanda), hsa-miR-383(miRanda), hsa-…		protein_coding	chr1	-	89646979-89664613		GTP binding // GTPase activity // nucleotide binding	cytoplasm
KCNA3	4.701	2.36556	ENSG00000177272	potassium voltage-gated channel, shaker-related subfamily, member 3 [Source:HGNC Symbol;Acc:6221]	2427619	ENSE00001450842	2427626|2427625|2427624|2427622|2427621|2427620	hsa-let-7b(RNAhybrid|miRanda), hsa-let-7i(RNAhybrid|miRanda), hsa-miR-101(RNAhybrid|miRanda|mirbase), hsa-miR-122a(RNAhybrid|miRanda), hsa-miR-125b(RNAhybrid|miRanda), hsa-miR-136(miRanda), hsa-miR-137(miRanda), hsa-miR-140-5p(miRanda), hsa-miR-141(miRanda), hsa-miR-142-3p(miRanda), hsa-miR-143(RNAhybrid|miRanda), hsa-miR-146a(miRanda), hsa-miR-146b-5p(miRanda), hsa-miR-148a(miRanda), hsa-miR-148…		protein_coding	chr1	-	111214335-111217552	potassium ion transport // synaptic transmission // regulation of ion transmembrane transport // transmembrane transport // ion transport	voltage-gated potassium channel activity // ion channel activity // protein binding // delayed rectifier potassium channel activity // voltage-gated ion channel activity // outward rectifier potassium channel activity	membrane // integral to membrane // voltage-gated potassium channel complex // plasma membrane
PLS3	4.68432	3.73344	ENSG00000102024	plastin 3 [Source:HGNC Symbol;Acc:9091]	3987996	ENSE00002539078|ENSE00002551615	3988004	hsa-let-7a(miRanda), hsa-let-7b(miRanda), hsa-let-7c(miRanda), hsa-let-7d(miRanda), hsa-let-7e(miRanda), hsa-let-7f(miRanda), hsa-let-7g(miRanda), hsa-let-7i(miRanda), hsa-miR-101(miRanda), hsa-miR-103(RNAhybrid|TargetScan|miRanda|mirbase), hsa-miR-107(RNAhybrid|TargetScan|miRanda|mirbase), hsa-miR-122*(mirbase), hsa-miR-125a(RNAhybrid|TargetScan|miRanda), hsa-miR-125a-3p(miRanda), hsa-miR-125a-5…		protein_coding	chrX	+	114795479-114884772		actin binding // calcium ion binding // protein binding	cytoplasm
CCL4L1	4.62712	2.10122	ENSG00000205020	chemokine (C-C motif) ligand 4-like 1 [Source:HGNC Symbol;Acc:10631]	3718977	AY766454-3|AY766458-3|ENSE00001477182|ENSE00002375094|AY766454-3|AY766458-3|ENSE00001616069|ENSE00001734049|ENSE00001756445|ENSE00002203583|ENSE00002217050|AY766454-3|AY766458-3|ENSE00001734049|AY766458-3|ENSE00001477182|ENSE00002375094|ENSE00001595313|ENSE00002375724|ENSE00002299189|ENSE00002357229|ENSE00002387635|ENSE00002357229	3718979|3718985|3718984|3718986|3718980|3718983|3718982	hsa-miR-101(miRanda), hsa-miR-124*(mirbase), hsa-miR-125a-3p(miRanda|mirbase), hsa-miR-125a-5p(mirbase), hsa-miR-125b-1*(mirbase), hsa-miR-141(mirbase), hsa-miR-151-5p(mirbase), hsa-miR-154(mirbase), hsa-miR-15a(miRanda), hsa-miR-15b(miRanda), hsa-miR-16(miRanda|mirbase), hsa-miR-185(miRanda), hsa-miR-194(mirbase), hsa-miR-195(miRanda|mirbase), hsa-miR-212(mirbase), hsa-miR-214(miRanda|mirbase), …	extracellular	protein_coding	chr17	+	34529007-34577115	inflammatory response // immune response // chemotaxis	chemokine activity	extracellular space // extracellular region
DIRC3	4.62425	3.9686	ENSG00000231672	disrupted in renal carcinoma 3 [Source:HGNC Symbol;Acc:17805]	2598971	ENSE00001842918|ENSE00001895006|ENSE00001895364|ENSE00001892005|ENSE00001926495|ENSE00002433621|ENSE00001949859|ENSE00001954727	2599020|2599017|2599015|2599014|2599013			protein_coding	chr2	-	218071488-218621436
IRAK2	4.61313	3.36707	ENSG00000134070	interleukin-1 receptor-associated kinase 2 [Source:HGNC Symbol;Acc:6113]	2610359	ENSE00000912613|ENSE00000912614|ENSE00000912615|ENSE00000912621|ENSE00001134699|ENSE00001163909|ENSE00001163918|ENSE00001163929|ENSE00001163939|ENSE00001163947|ENSE00001163955|ENSE00001217958|ENSE00001498749	2610361|2610365|2610367|2610368|2610369|2610370|2610371|2610373|2610375|2610376|2610377|2610380|2610383|2610385|2610386|2610387|2610388|2610390|2610391	hsa-let-7a(miRanda), hsa-let-7b(miRanda), hsa-let-7c(miRanda), hsa-let-7d(miRanda), hsa-let-7f(miRanda), hsa-let-7g(miRanda), hsa-let-7i(miRanda), hsa-miR-105(TargetScan), hsa-miR-106a(TargetScan), hsa-miR-10a(miRanda), hsa-miR-10b(miRanda), hsa-miR-134(miRanda), hsa-miR-136(miRanda), hsa-miR-1378(TargetScan), hsa-miR-1420ac(TargetScan), hsa-miR-150(TargetScan|miRanda|mirbase), hsa-miR-15a(miRand…		kinase|protein_coding	chr3	+	10206583-10285033	activation of MAPK activity // toll-like receptor 3 signaling pathway // toll-like receptor 2 signaling pathway // toll-like receptor 1 signaling pathway // signal transduction // interleukin-1-mediated signaling pathway // Toll signaling pathway // JNK cascade // response to interleukin-1 // nucleotide-binding domain, leucine rich repeat containing receptor signaling pathway // toll-like recepto…	NF-kappaB-inducing kinase activity // nucleotide binding // protein serine/threonine kinase activity // protein tyrosine kinase activity // protein kinase activity // ATP binding // protein homodimerization activity // transferase activity, transferring phosphorus-containing groups // protein binding // protein heterodimerization activity	endosome membrane // cell surface // plasma membrane // cytosol	IL-1 signaling pathway:WP195
NDP	4.59002	4.48769	ENSG00000124479	Norrie disease (pseudoglioma) [Source:HGNC Symbol;Acc:7678]	4006280	ENSE00001361858|ENSE00001883788|ENSE00001476115|ENSE00001891194|ENSE00001476118|ENSE00001900244	4006297|4006291|4006290|4006282|4006281	hsa-miR-1(RNAhybrid|miRanda), hsa-miR-100(RNAhybrid|miRanda), hsa-miR-103(RNAhybrid|miRanda), hsa-miR-107(RNAhybrid|miRanda), hsa-miR-125a(RNAhybrid|miRanda), hsa-miR-125b(RNAhybrid|miRanda), hsa-miR-128b(RNAhybrid|miRanda), hsa-miR-129-5p(miRanda), hsa-miR-132(RNAhybrid|miRanda), hsa-miR-133a(RNAhybrid|miRanda), hsa-miR-133b(RNAhybrid|miRanda), hsa-miR-137(mirbase), hsa-miR-138(miRanda), hsa-miR…	extracellular	protein_coding	chrX	-	43808100-43882484	signal transduction // retina vasculature morphogenesis in camera-type eye // cell proliferation // sensory perception of sound // visual perception // extracellular matrix-cell signaling // canonical Wnt receptor signaling pathway // positive regulation of transcription, DNA-dependent // cell-cell signaling // placenta development // vacuole organization // positive regulation of sequence-specif…	cytokine activity // protein homodimerization activity // growth factor activity // cell surface binding // frizzled binding	extracellular matrix // extracellular space // extracellular region
CCL15	4.54709	2.02968	ENSG00000161574	chemokine (C-C motif) ligand 15 [Source:HGNC Symbol;Acc:10613]	3753966	ENSE00001518670|ENSE00002407349|ENSE00001718953|ENSE00002352742|ENSE00002198517|ENSE00002325788	3753983|3753982|3753981|3753980|3753979	hsa-let-7c*(mirbase), hsa-miR-134(mirbase), hsa-miR-140-5p(mirbase), hsa-miR-150*(mirbase), hsa-miR-191*(mirbase), hsa-miR-200b(miRanda), hsa-miR-200c(miRanda), hsa-miR-218(mirbase), hsa-miR-296-3p(miRanda), hsa-miR-326(mirbase), hsa-miR-330-3p(mirbase), hsa-miR-330-5p(mirbase), hsa-miR-361-3p(mirbase), hsa-miR-363*(mirbase), hsa-miR-429(miRanda), hsa-miR-454*(mirbase), hsa-miR-455-5p(mirbase), h…	extracellular	protein_coding	chr17	-	34310569-34329090	cellular calcium ion homeostasis // signal transduction // immune response // cell-cell signaling // positive chemotaxis // chemotaxis	chemoattractant activity // chemokine activity // signal transducer activity // receptor binding // heparin binding	extracellular space // extracellular region
CCRL2	4.5353	0.0533473	ENSG00000121797	chemokine (C-C motif) receptor-like 2 [Source:HGNC Symbol;Acc:1612]	4047185	ENSE00001617485|ENSE00001619073|ENSE00001714570|ENSE00001828117|ENSE00001673159|ENSE00001730829|ENSE00001781110|ENSE00001811022|ENSE00001901256|ENSE00001673159|ENSE00001811022|ENSE00001901256|ENSE00001673159|ENSE00001828117|ENSE00001750078|ENSE00001750078|ENSE00001828117	4047189|4047190|4047191|4047192|4047193|4047194	hsa-let-7a*(mirbase), hsa-let-7b*(mirbase), hsa-let-7f-1*(mirbase), hsa-miR-105(mirbase), hsa-miR-105*(mirbase), hsa-miR-106b*(mirbase), hsa-miR-10a(mirbase), hsa-miR-10a*(mirbase), hsa-miR-10b*(mirbase), hsa-miR-148b*(mirbase), hsa-miR-152(mirbase), hsa-miR-155(miRanda), hsa-miR-199b-5p(mirbase), hsa-miR-19a(mirbase), hsa-miR-19b(mirbase), hsa-miR-19b-2*(mirbase), hsa-miR-204(miRanda|mirbase), h…		GPCR()|protein_coding	chr3	+	46448734-46450957	inflammatory response // G-protein coupled receptor protein signaling pathway // chemotaxis	G-protein coupled receptor activity // chemokine receptor binding // signal transducer activity // CCR chemokine receptor binding // chemokine receptor activity // receptor activity	integral to membrane // membrane // integral to plasma membrane // plasma membrane	GPCRs, Class A Rhodopsin-like:WP455
RP11-796E2.4	4.51346	0.990515	ENSG00000245904		3425833	ENSE00001970281|ENSE00001977202	3425839			antisense	chr12	+	92539426-92583367
AC006305.1	4.50672	3.80877	ENSG00000206129	HCG2045177Uncharacterized proteincDNA FLJ45743 fis, clone KIDNE2016464 [Source:UniProtKB/TrEMBL;Acc:Q6ZS83]	3809255	AK057336-2|AK058169-3|AK057336-4|AK058169-6|AK057336-7|AK058169-7|AK057336-8|AK058169-8|AK057336-9|AK058169-9	3809264|3809261|3809258|3809257|3809256	hsa-let-7c*(mirbase), hsa-let-7f-2*(mirbase), hsa-miR-187*(mirbase), hsa-miR-214(mirbase), hsa-miR-543(mirbase), hsa-miR-548d-3p(mirbase), hsa-miR-631(mirbase), hsa-miR-660(mirbase)		protein_coding	chr18	-	53692572-53858024
CFB	4.49736	4.25389	ENSG00000243649	complement factor B [Source:HGNC Symbol;Acc:1037]	2902844	ENSE00001632690|ENSE00001818597|ENSE00001854340|ENSE00001890865|ENSE00001920792|ENSE00001673530|ENSE00001834355|ENSE00001905580|ENSE00001937510|ENSE00002542152|ENSE00001818597|ENSE00001890865|ENSE00001834355|ENSE00001849257|ENSE00001853816|ENSE00001862221|ENSE00001915451|ENSE00001887908|ENSE00001912926|ENSE00001931393|ENSE00001934282|ENSE00001958988	2902845|2902846|2902850|2902851|2902857|2902860|2902865|2902866|2902869|2902873|2902874|2902878|2902879|2902883	hsa-miR-183*(mirbase), hsa-miR-214(miRanda), hsa-miR-339-5p(miRanda|mirbase), hsa-miR-412(mirbase), hsa-miR-515-3p(mirbase), hsa-miR-519e(mirbase), hsa-miR-532-3p(mirbase), hsa-miR-576-5p(mirbase), hsa-miR-598(mirbase), hsa-miR-605(mirbase), hsa-miR-662(mirbase), hsa-miR-770-5p(mirbase)	extracellular	protein_coding	chr6	+	31913563-31919855	proteolysis // complement activation // complement activation, alternative pathway // innate immune response	complement binding // serine-type endopeptidase activity // protein binding // peptidase activity	extracellular region // plasma membrane
NRG4	4.46713	4.03363	ENSG00000169752	neuregulin 4 [Source:HGNC Symbol;Acc:29862]	3633699	ENSE00001387413|ENSE00002190732	3633716|3633715	hsa-miR-122*(mirbase), hsa-miR-140-5p(miRanda), hsa-miR-141(mirbase), hsa-miR-148b(mirbase), hsa-miR-192(mirbase), hsa-miR-200c*(mirbase), hsa-miR-210(mirbase), hsa-miR-330-3p(mirbase), hsa-miR-346(miRanda), hsa-miR-421(mirbase), hsa-miR-433(miRanda), hsa-miR-539(miRanda), hsa-miR-544(TargetScan|miRanda), hsa-miR-544-3p(TargetScan), hsa-miR-544ab(TargetScan), hsa-miR-552(mirbase), hsa-miR-922(mir…	extracellular|transmembrane	protein_coding	chr15	-	76228487-76360394		growth factor activity // protein binding	integral to membrane // extracellular region // plasma membrane	ErbB signaling pathway:WP673
AC058791.1	4.44302	-0.0795341	ENSG00000226380		3072749	ENSE00001612502|ENSE00001710996|ENSE00001752216	3072787|3072763			processed_transcript|retained_intron	chr7	-	130566588-130597686
HIVEP2	4.42683	3.5719	ENSG00000010818	human immunodeficiency virus type I enhancer binding protein 2 [Source:HGNC Symbol;Acc:4921]	2977265	ENSE00000764841|ENSE00000764843|ENSE00000764844|ENSE00000764845|ENSE00000798981|ENSE00001445110|ENSE00001445116|ENSE00001445111|ENSE00001445146|ENSE00001445148	2977319|2977302|2977301|2977300|2977299|2977298|2977297|2977296|2977295|2977294|2977293|2977291|2977290|2977288|2977287|2977286|2977280|2977279|2977278|2977277	hsa-let-7b(RNAhybrid|miRanda), hsa-let-7b*(mirbase), hsa-let-7c*(mirbase), hsa-let-7f-2*(mirbase), hsa-let-7g*(mirbase), hsa-let-7i*(mirbase), hsa-miR-1(RNAhybrid|TargetScan|miRanda|pictar), hsa-miR-100(RNAhybrid|miRanda), hsa-miR-101(RNAhybrid|miRanda), hsa-miR-103(RNAhybrid|miRanda), hsa-miR-105(TargetScan|miRanda), hsa-miR-106a(TargetScan|miRanda), hsa-miR-106b(miRanda), hsa-miR-107(RNAhybrid)…	nucleus	transcription regulator|protein_coding	chr6	-	143023844-143267120	regulation of transcription, DNA-dependent	zinc ion binding // DNA binding // metal ion binding	nucleus // intracellular
ZC3H12C	4.42507	0.97156	ENSG00000149289	zinc finger CCCH-type containing 12C [Source:HGNC Symbol;Acc:29362]	3348073	AK095101-2|ENSE00001415154|ENSE00002183163|AK095101-4|ENSE00001751316|ENSE00000989791|ENSE00001185235|ENSE00002174733|ENSE00002200453|ENSE00001619254	3348107|3348113|3348116|3348119|3348120	hsa-miR-1(miRanda), hsa-miR-101(TargetScan), hsa-miR-101ab(TargetScan), hsa-miR-103(miRanda), hsa-miR-103a(TargetScan), hsa-miR-105(TargetScan), hsa-miR-106a(TargetScan|miRanda), hsa-miR-106ab(TargetScan), hsa-miR-106b(miRanda), hsa-miR-107(TargetScan|miRanda), hsa-miR-107ab(TargetScan), hsa-miR-10a(miRanda), hsa-miR-10b(miRanda), hsa-miR-1271(TargetScan|miRanda), hsa-miR-128(TargetScan), hsa-miR…		protein_coding	chr11	+	109920957-110042056		endonuclease activity // metal ion binding // zinc ion binding // nucleic acid binding // hydrolase activity
RASL11A	4.39803	4.05128	ENSG00000122035	RAS-like, family 11, member A [Source:HGNC Symbol;Acc:23802]	3482845	ENSE00000938519|ENSE00001846748|ENSE00001879578|ENSE00001157761|ENSE00001889202|ENSE00001906426	3482853|3482856|3482857	hsa-let-7i*(mirbase), hsa-miR-1(miRanda), hsa-miR-101(miRanda), hsa-miR-105(mirbase), hsa-miR-10a*(mirbase), hsa-miR-139-3p(mirbase), hsa-miR-145(mirbase), hsa-miR-151-5p(mirbase), hsa-miR-19a(mirbase), hsa-miR-19b(mirbase), hsa-miR-202(mirbase), hsa-miR-206(miRanda), hsa-miR-208(mirbase), hsa-miR-208b(mirbase), hsa-miR-218(mirbase), hsa-miR-22(miRanda), hsa-miR-223*(mirbase), hsa-miR-28-5p(mirba…		transcription regulator|protein_coding	chr13	+	27844538-27847800	small GTPase mediated signal transduction // regulation of transcription, DNA-dependent // positive regulation of transcription from RNA polymerase I promoter // signal transduction // protein transport // GTP catabolic process	GTPase activity // protein binding // nucleotide binding // GTP binding	nucleolus // nucleus // membrane // intracellular
RP1-28O10.1	4.39726	2.62093	ENSG00000227591		2453847	ENSE00001604203|ENSE00001667709|ENSE00001768215	2453850|2453848			antisense	chr1	-	209834733-209915886
MYO1A	4.38078	4.12294	ENSG00000166866	myosin IA [Source:HGNC Symbol;Acc:7595]	3458248	ENSE00001107324|ENSE00001869956|ENSE00001107325|ENSE00001855881|ENSE00001107326|ENSE00001852049|ENSE00001107332|ENSE00001951111|ENSE00001107337|ENSE00001924739|ENSE00001107340|ENSE00001872216|ENSE00001107344|ENSE00001864967|ENSE00001875312|ENSE00002482010|ENSE00001107374|ENSE00001811304|ENSE00002521409|ENSE00001107382	3458278|3458277|3458276|3458274|3458271|3458270|3458269|3458262|3458259|3458258	hsa-let-7a(RNAhybrid|miRanda), hsa-let-7b(RNAhybrid|miRanda), hsa-let-7c(RNAhybrid), hsa-let-7d(RNAhybrid|miRanda), hsa-let-7e(RNAhybrid|miRanda), hsa-miR-106a(RNAhybrid|miRanda), hsa-miR-125a(RNAhybrid|miRanda), hsa-miR-125b(RNAhybrid|miRanda), hsa-miR-133a(RNAhybrid|miRanda), hsa-miR-133b(RNAhybrid|miRanda), hsa-miR-139-3p(mirbase), hsa-miR-140(RNAhybrid|miRanda), hsa-miR-141*(mirbase), hsa-miR…		protein_coding	chr12	-	57422882-57443858	cell projection organization // vesicle localization // sensory perception of sound // microvillus assembly	nucleotide binding // actin binding // calmodulin binding // protein binding // motor activity // ATP binding	cytoplasm // myosin complex // lateral plasma membrane // filamentous actin // apical plasma membrane // microvillus // brush border // basal plasma membrane // basolateral plasma membrane // cortical actin cytoskeleton
MX1	4.38051	2.88121	ENSG00000157601	myxovirus (influenza virus) resistance 1, interferon-inducible protein p78 (mouse) [Source:HGNC Symbol;Acc:7532]	3922100	ENSE00001533821|ENSE00001724986|ENSE00001752508|ENSE00002545697|ENSE00002557220|ENSE00001534038|ENSE00001843747|ENSE00001948624	3922121|3922125	hsa-miR-107(mirbase), hsa-miR-135a*(mirbase), hsa-miR-141(miRanda), hsa-miR-188-5p(mirbase), hsa-miR-197(miRanda), hsa-miR-200a(miRanda), hsa-miR-204(miRanda), hsa-miR-205(miRanda), hsa-miR-210(mirbase), hsa-miR-211(miRanda), hsa-miR-223(miRanda|mirbase), hsa-miR-34c-3p(mirbase), hsa-miR-409-5p(mirbase), hsa-miR-431*(mirbase), hsa-miR-455-3p(mirbase), hsa-miR-485-3p(mirbase), hsa-miR-501-5p(mirba…		protein_coding	chr21	+	42792326-42830929	cytokine-mediated signaling pathway // induction of apoptosis // defense response // signal transduction // response to virus // type I interferon-mediated signaling pathway	GTPase activity // nucleotide binding // protein binding // GTP binding	cytoplasm // cytosol
AL078621.3	4.37327	2.7323	ENSG00000234148		2501495	ENSE00001640294|ENSE00001805766	2501496|2501498			lincRNA	chr2	+	114270976-114272994
DDX60	4.35248	0.80991	ENSG00000137628	DEAD (Asp-Glu-Ala-Asp) box polypeptide 60 [Source:HGNC Symbol;Acc:25942]	2792800	ENSE00000929953|ENSE00002028729|ENSE00002447082|ENSE00001295396|ENSE00002053573|ENSE00002257976|ENSE00002025935|ENSE00002476511|ENSE00002505513|ENSE00002050672|ENSE00002472269|ENSE00002487969|ENSE00002062482|ENSE00002501435|ENSE00002521074|ENSE00002450014|ENSE00002456299|ENSE00002452841|ENSE00002479770|ENSE00002478007|ENSE00002483659|ENSE00002485919|ENSE00002494666|ENSE00002504280|ENSE00002508867…	2792856|2792855|2792854|2792853|2792852|2792833|2792828|2792826|2792825|2792824|2792823|2792814	hsa-let-7a*(mirbase), hsa-let-7b*(mirbase), hsa-let-7d*(mirbase), hsa-miR-103(miRanda|mirbase), hsa-miR-106a(miRanda), hsa-miR-106b(miRanda), hsa-miR-107(miRanda|mirbase), hsa-miR-10b*(mirbase), hsa-miR-126*(mirbase), hsa-miR-129-5p(miRanda), hsa-miR-135a(mirbase), hsa-miR-135a*(mirbase), hsa-miR-135b(mirbase), hsa-miR-136(miRanda), hsa-miR-137(miRanda), hsa-miR-140-5p(miRanda|mirbase), hsa-miR-1…		protein_coding	chr4	-	169137450-169239912	response to virus	hydrolase activity // ATP-dependent helicase activity // helicase activity // RNA binding // nucleic acid binding // DNA binding // nucleotide binding // ATP binding
LINC00158	4.34922	3.63794	ENSG00000185433	long intergenic non-protein coding RNA 158 [Source:HGNC Symbol;Acc:1283]	3927081	ENSE00001312769|ENSE00001543403	3927090|3927089|3927086	hsa-miR-181a(mirbase), hsa-miR-181b(mirbase), hsa-miR-181c(mirbase), hsa-miR-181d(mirbase), hsa-miR-605(mirbase)		non_coding	chr21	-	26758095-26803997
SDC4	4.33789	3.0638	ENSG00000124145	syndecan 4 [Source:HGNC Symbol;Acc:10661]	3907234	ENSE00000844969|ENSE00000844970|ENSE00002217188|ENSE00001458498|ENSE00002298515|ENSE00002571440|ENSE00002572660	3907248|3907247|3907240|3907239|3907236	hsa-miR-124(TargetScan|miRanda), hsa-miR-124ab(TargetScan), hsa-miR-125a-3p(miRanda), hsa-miR-130a(miRanda), hsa-miR-130b(miRanda), hsa-miR-142-3p(TargetScan|miRanda), hsa-miR-143(miRanda), hsa-miR-181a(miRanda), hsa-miR-181b(miRanda), hsa-miR-181c(miRanda), hsa-miR-181d(miRanda), hsa-miR-186(miRanda), hsa-miR-18a(miRanda), hsa-miR-18b(miRanda), hsa-miR-194(TargetScan|miRanda|pictar), hsa-miR-197…	extracellular	protein_coding	chr20	-	43955153-43977051	positive regulation of stress fiber assembly // positive regulation of protein kinase activity // biological_process // ureteric bud development // positive regulation of focal adhesion assembly	cytoskeletal protein binding // protein kinase C binding // thrombospondin receptor activity // fibronectin binding	membrane raft // cell surface // membrane // extracellular region // costamere // integral to plasma membrane // focal adhesion // integral to membrane
Y_RNA	4.32774	2.72006	ENSG00000200855	Y RNA [Source:RFAM;Acc:RF00019]	3347549	ENSE00001808793	3347583			misc_RNA	chr11	+	107955685-107955709
MCOLN2	4.32177	1.20351	ENSG00000153898	mucolipin 2 [Source:HGNC Symbol;Acc:13357]	2420642	ENSE00001012950|ENSE00001838687|ENSE00002197946|ENSE00001012957|ENSE00001868091|ENSE00001012965|ENSE00001924020|ENSE00001162298|ENSE00001842375|ENSE00001230738|ENSE00001453141|ENSE00001874171|ENSE00002176145|ENSE00001230776|ENSE00001941713|ENSE00001230790|ENSE00001950118|ENSE00001303511|ENSE00001873805|ENSE00002198792|ENSE00001453140|ENSE00001829506|ENSE00001453144|ENSE00002548264|ENSE00002549239…	2420676|2420670|2420669|2420667|2420665|2420664|2420663|2420661|2420657|2420656|2420649|2420647	hsa-let-7g*(mirbase), hsa-miR-1(miRanda), hsa-miR-106a(mirbase), hsa-miR-106b(mirbase), hsa-miR-122(miRanda), hsa-miR-125a-3p(miRanda), hsa-miR-129-5p(miRanda), hsa-miR-1297(miRanda), hsa-miR-130b*(mirbase), hsa-miR-137(miRanda), hsa-miR-145*(mirbase), hsa-miR-146a*(mirbase), hsa-miR-17(mirbase), hsa-miR-183*(mirbase), hsa-miR-190(miRanda), hsa-miR-199a-3p(mirbase), hsa-miR-203(miRanda), hsa-miR-…	transmembrane	receptor|protein_coding	chr1	-	85382411-85463360	ion transport	ion channel activity	membrane // integral to membrane
CXCL3	4.30566	4.20121	ENSG00000163734	chemokine (C-X-C motif) ligand 3 [Source:HGNC Symbol;Acc:4604]	2773387	ENSE00002054520|ENSE00002066340|ENSE00002077779|ENSE00002492744|ENSE00002074697|ENSE00002460409|ENSE00002498363	2773401|2773399|2773393	hsa-miR-101(miRanda), hsa-miR-103(miRanda), hsa-miR-107(miRanda), hsa-miR-10a(miRanda), hsa-miR-10b(miRanda|mirbase), hsa-miR-130a(miRanda), hsa-miR-130b(miRanda), hsa-miR-132(miRanda), hsa-miR-144(miRanda), hsa-miR-145(mirbase), hsa-miR-15a(miRanda), hsa-miR-15b(miRanda), hsa-miR-16(miRanda|mirbase), hsa-miR-181a(miRanda), hsa-miR-181b(miRanda), hsa-miR-181c(miRanda), hsa-miR-181d(miRanda), hsa-…	extracellular	protein_coding	chr4	-	74902323-74904494	neutrophil chemotaxis // inflammatory response // immune response // chemotaxis	chemokine activity	extracellular space // extracellular region
RP11-58E21.3	4.29997	0.926782	ENSG00000258929		3563604	ENSE00002464109|ENSE00002533038|ENSE00002467995|ENSE00002483871|ENSE00002507884	3563664|3563663|3563645			protein_coding	chr14	-	50474159-50507191
NAMPT	4.27816	2.47024	ENSG00000105835	nicotinamide phosphoribosyltransferase [Source:HGNC Symbol;Acc:30092]	3066818	ENSE00000714587|ENSE00001932149|ENSE00000714588|ENSE00001414314|ENSE00000714590|ENSE00000714592|ENSE00001882316|ENSE00000881741|ENSE00000881741|ENSE00001902531|HQ447548-11|ENSE00001401755|ENSE00001516042|ENSE00001516044|ENSE00001516080|ENSE00001769997|ENSE00001882160|ENSE00001883929|ENSE00001516044|ENSE00001516080|ENSE00001769997|ENSE00001882160|ENSE00001649024|ENSE00001746976|ENSE00001690439|ENS…	3066867|3066866|3066864|3066860|3066859|3066858|3066857|3066856|3066855|3066854|3066852|3066851|3066850|3066845|3066842|3066834|3066833|3066832|3066828|3066827|3066826|3066825|3066824|3066823|3066822|3066821	hsa-let-7a(RNAhybrid|miRanda), hsa-let-7b(RNAhybrid|miRanda), hsa-let-7c(RNAhybrid|miRanda), hsa-let-7d(RNAhybrid|miRanda), hsa-let-7e(RNAhybrid|miRanda), hsa-miR-1(miRanda), hsa-miR-101(miRanda), hsa-miR-106a(RNAhybrid|miRanda), hsa-miR-106b(RNAhybrid|miRanda), hsa-miR-124(miRanda), hsa-miR-124a(pictar), hsa-miR-1271(TargetScan), hsa-miR-129-5p(miRanda), hsa-miR-1297(TargetScan|miRanda), hsa-miR…		protein_coding	chr7	-	105838611-105926030	positive regulation of cell proliferation // water-soluble vitamin metabolic process // NAD metabolic process // nicotinamide metabolic process // insulin receptor signaling pathway // positive regulation of nitric-oxide synthase biosynthetic process // NAD biosynthetic process // vitamin metabolic process // signal transduction // adipose tissue development // cell-cell signaling // small molecu…	cytokine activity // nicotinate-nucleotide diphosphorylase (carboxylating) activity // nicotinate phosphoribosyltransferase activity // transferase activity, transferring glycosyl groups // nicotinamide phosphoribosyltransferase activity	cytoplasm // cytosol	Adipogenesis:WP236
TNFRSF9	4.25981	3.36745	ENSG00000049249	tumor necrosis factor receptor superfamily, member 9 [Source:HGNC Symbol;Acc:11924]	2395146	ENSE00000401680|ENSE00001843045|ENSE00001952222|ENSE00000737268|ENSE00001831101|ENSE00001910504	2395155|2395154|2395153	hsa-miR-10a(miRanda), hsa-miR-10b(miRanda), hsa-miR-137(miRanda), hsa-miR-186(miRanda), hsa-miR-203(miRanda), hsa-miR-299-3p(mirbase), hsa-miR-29a(miRanda), hsa-miR-29b(miRanda|mirbase), hsa-miR-29c(miRanda), hsa-miR-320a(miRanda), hsa-miR-320b(miRanda), hsa-miR-320c(miRanda), hsa-miR-320d(miRanda), hsa-miR-328(miRanda), hsa-miR-339-5p(miRanda), hsa-miR-33a(miRanda), hsa-miR-33b(miRanda|mirbase),…		protein_coding	chr1	-	7980954-8000137	regulation of cell proliferation // negative regulation of cell proliferation // induction of apoptosis	receptor activity // binding	external side of plasma membrane // membrane // integral to plasma membrane	TCR Signaling Pathway:WP69
RP11-476E15.3	4.24884	3.39024	ENSG00000212950	Novel protein (KIAA0894)Sorbin and SH3 domain containing 1, isoform CRA_eUncharacterized protein [Source:UniProtKB/TrEMBL;Acc:Q5T925]	3301263	ENSE00001454687	3301333|3301332|3301329|3301328	hsa-let-7c*(mirbase), hsa-miR-124(mirbase), hsa-miR-135a*(mirbase), hsa-miR-135b*(mirbase), hsa-miR-208(mirbase), hsa-miR-208b(mirbase), hsa-miR-219-1-3p(mirbase), hsa-miR-22(mirbase), hsa-miR-342-3p(mirbase), hsa-miR-373*(mirbase), hsa-miR-377*(mirbase), hsa-miR-382(mirbase), hsa-miR-485-5p(mirbase), hsa-miR-506(mirbase), hsa-miR-509-3p(mirbase), hsa-miR-517a(mirbase), hsa-miR-518a-5p(mirbase), …		protein_coding	chr10	-	97114733-97116862
MGAM	4.24735	3.48036	ENSG00000257335	maltase-glucoamylase (alpha-glucosidase) [Source:HGNC Symbol;Acc:7043]	3028011	AK127838-2|ENSE00001821757|ENSE00002386400|ENSE00001816914|ENSE00002364176|ENSE00001825897|ENSE00002417822|ENSE00001841791|ENSE00002362313|ENSE00001850877|ENSE00002530120|ENSE00001889799|ENSE00002417677|ENSE00001902839|ENSE00002404612|ENSE00002429500|ENSE00001904485|ENSE00002359894|ENSE00002331819|ENSE00002340394|ENSE00002451761|ENSE00002345334|ENSE00002503906|ENSE00002348689|ENSE00002368930|ENSE…	3028022|3028023|3028024|3028025|3028026|3028035|3028036|3028037|3028043|3028044|3028113|3028114|3028115|3028116|3028117|3028118	hsa-miR-101(miRanda), hsa-miR-132(miRanda|mirbase), hsa-miR-143(miRanda), hsa-miR-153(miRanda), hsa-miR-181d(miRanda), hsa-miR-186(miRanda), hsa-miR-188-3p(mirbase), hsa-miR-194(miRanda|mirbase), hsa-miR-196a(miRanda), hsa-miR-196b(miRanda), hsa-miR-197(miRanda), hsa-miR-200b(mirbase), hsa-miR-203(miRanda), hsa-miR-206(miRanda), hsa-miR-20a(miRanda), hsa-miR-21(mirbase), hsa-miR-212(miRanda), hsa…	transmembrane	protein_coding	chr7	+	141616268-141806379	starch catabolic process // carbohydrate metabolic process // polysaccharide digestion // small molecule metabolic process	hydrolase activity, hydrolyzing O-glycosyl compounds // carbohydrate binding // amylase activity // maltose alpha-glucosidase activity // catalytic activity // alpha-glucosidase activity // glucan 1,4-alpha-glucosidase activity	apical plasma membrane // integral to membrane // plasma membrane
RANBP3L	4.23966	3.68061	ENSG00000164188	RAN binding protein 3-like [Source:HGNC Symbol;Acc:26353]	2853426	ENSE00001082249|ENSE00001082250|ENSE00001082251|ENSE00001082252|ENSE00001082253|ENSE00001082254|ENSE00002074406|ENSE00001082255|ENSE00002022408|ENSE00002040925|ENSE00001082256|ENSE00001082257|ENSE00001082258|ENSE00002023957	2853460|2853452|2853451|2853450|2853447|2853445|2853443|2853441|2853440|2853438	hsa-let-7a(miRanda), hsa-let-7b(miRanda), hsa-let-7c(miRanda), hsa-let-7d(miRanda), hsa-let-7e(miRanda), hsa-let-7f(miRanda), hsa-let-7g(miRanda), hsa-let-7i(miRanda), hsa-miR-10b*(mirbase), hsa-miR-126(mirbase), hsa-miR-1297(miRanda), hsa-miR-134(miRanda), hsa-miR-140-5p(miRanda), hsa-miR-153(mirbase), hsa-miR-155(miRanda), hsa-miR-196a(miRanda), hsa-miR-196b(miRanda), hsa-miR-202(miRanda), hsa-…		protein_coding	chr5	-	36247208-36302001	intracellular transport
CCL3L3	4.23808	2.40983	ENSG00000256515	chemokine (C-C motif) ligand 3-like 3 [Source:HGNC Symbol;Acc:30554]	3754070	ENSE00001600713|ENSE00002369740|ENSE00002419134|ENSE00002279543|ENSE00002364981	3754078|3754072	hsa-let-7d(mirbase), hsa-let-7g(mirbase), hsa-let-7i(mirbase), hsa-miR-106b*(mirbase), hsa-miR-128a(mirbase), hsa-miR-132(mirbase), hsa-miR-134(mirbase), hsa-miR-135b*(mirbase), hsa-miR-181a-2*(mirbase), hsa-miR-182(mirbase), hsa-miR-212(mirbase), hsa-miR-223(mirbase), hsa-miR-24-1*(mirbase), hsa-miR-24-2*(mirbase), hsa-miR-26b*(mirbase), hsa-miR-34b(mirbase), hsa-miR-34c-3p(mirbase), hsa-miR-431…	extracellular	protein_coding	chr17	-	34522390-34524119	negative regulation of cell proliferation // inflammatory response // immune response // chemotaxis	chemokine activity	extracellular space // extracellular region
USP41	4.21679	2.82945	ENSG00000161133	ubiquitin specific peptidase 41 [Source:HGNC Symbol;Acc:20070]	3953215	AJ583822-4|ENSE00001628964|ENSE00002309093|ENSE00001594639|ENSE00001912064|ENSE00001765023|ENSE00002345897|ENSE00001795364|ENSE00001937900	3953244|3953243|3953241|3953240|3953239	hsa-miR-1(miRanda), hsa-miR-124(miRanda), hsa-miR-151-5p(mirbase), hsa-miR-197(miRanda), hsa-miR-206(miRanda), hsa-miR-20b*(mirbase), hsa-miR-21(mirbase), hsa-miR-221(miRanda), hsa-miR-221*(mirbase), hsa-miR-222(miRanda), hsa-miR-301a(mirbase), hsa-miR-301b(mirbase), hsa-miR-30b*(mirbase), hsa-miR-488(miRanda), hsa-miR-495(miRanda), hsa-miR-499-5p(miRanda), hsa-miR-506(miRanda), hsa-miR-519c-3p(m…		protein_coding	chr22	-	20708635-20757340	proteolysis // ubiquitin-dependent protein catabolic process	peptidase activity // cysteine-type peptidase activity // ubiquitin thiolesterase activity
IL10	4.21228	2.13317	ENSG00000136634	interleukin 10 [Source:HGNC Symbol;Acc:5962]	2452948	ENSE00000925428|ENSE00001863112|ENSE00001920727|ENSE00001907838|ENSE00002355945|ENSE00002389183	2452952|2452951	hsa-let-7(TargetScan), hsa-let-7a(miRanda|pictar), hsa-let-7b(miRanda|pictar), hsa-let-7c(miRanda|pictar), hsa-let-7d(miRanda|pictar), hsa-let-7e(miRanda|pictar), hsa-let-7f(miRanda|pictar), hsa-let-7g(miRanda|pictar), hsa-let-7i(miRanda|pictar), hsa-miR-106a(miRanda), hsa-miR-106b(miRanda), hsa-miR-10b(mirbase), hsa-miR-10b*(mirbase), hsa-miR-125a-3p(TargetScan|miRanda), hsa-miR-132(miRanda), hs…	extracellular	protein_coding	chr1	-	206941453-206957992	negative regulation of T cell proliferation // cellular response to lipopolysaccharide // negative regulation of membrane protein ectodomain proteolysis // receptor biosynthetic process // regulation of isotype switching // negative regulation of B cell proliferation // negative regulation of myeloid dendritic cell activation // negative regulation of chronic inflammatory response to antigenic st…	cytokine activity // interleukin-10 receptor binding // growth factor activity	extracellular space // intracellular // extracellular region	Cytokines and Inflammatory Response:WP530 // SIDS Susceptibility Pathways:WP706
GCNT4	4.20428	3.15688	ENSG00000176928	glucosaminyl (N-acetyl) transferase 4, core 2 [Source:HGNC Symbol;Acc:17973]	2862841	ENSE00001224408	2862848|2862847|2862846|2862845|2862844|2862843|2862842	hsa-let-7(TargetScan), hsa-let-7a(miRanda|mirbase|pictar), hsa-let-7b(miRanda|mirbase|pictar), hsa-let-7c(miRanda|mirbase|pictar), hsa-let-7d(miRanda|pictar), hsa-let-7e(miRanda|pictar), hsa-let-7f(miRanda|pictar), hsa-let-7g(miRanda|mirbase|pictar), hsa-let-7i(miRanda|mirbase|pictar), hsa-miR-101(miRanda|mirbase), hsa-miR-106a(miRanda|mirbase), hsa-miR-106b(miRanda), hsa-miR-122(miRanda|mirbase)…	transmembrane	protein_coding	chr5	-	74323439-74326647	O-glycan processing // protein O-linked glycosylation // tissue morphogenesis // kidney morphogenesis // cellular protein metabolic process // thyroid hormone metabolic process // carbohydrate metabolic process // inter-male aggressive behavior // post-translational protein modification // homeostasis of number of cells	N-acetyllactosaminide beta-1,6-N-acetylglucosaminyltransferase activity // transferase activity, transferring glycosyl groups // acetylglucosaminyltransferase activity // beta-1,3-galactosyl-O-glycosyl-glycoprotein beta-1,6-N-acetylglucosaminyltransferase activity	Golgi apparatus // integral to membrane // membrane // Golgi membrane
RP11-133N21.10	4.20331	2.30418	ENSG00000257964		3453964	ENSE00002395174|ENSE00002402521	3453966|3453965			antisense	chr12	-	49970648-49971261
CCL3	4.18932	1.95191	ENSG00000006075	chemokine (C-C motif) ligand 3 [Source:HGNC Symbol;Acc:10627]	3754009	ENSE00002347848|ENSE00002363841	3754012|3754011|3754010	hsa-let-7(TargetScan), hsa-let-7a(miRanda), hsa-let-7b(miRanda), hsa-let-7c(miRanda), hsa-let-7d(miRanda|mirbase), hsa-let-7e(miRanda), hsa-let-7f(miRanda), hsa-let-7f-2*(mirbase), hsa-let-7g(miRanda|mirbase), hsa-let-7i(miRanda), hsa-miR-106b*(mirbase), hsa-miR-128(miRanda), hsa-miR-128a(mirbase), hsa-miR-132(mirbase), hsa-miR-134(mirbase), hsa-miR-139-3p(mirbase), hsa-miR-139-5p(mirbase), hsa-m…	extracellular	protein_coding	chr17	-	34415610-34425945	cellular response to interferon-gamma // negative regulation by host of viral transcription // response to toxin // positive regulation of natural killer cell chemotaxis // positive regulation of cell migration // behavior // cellular component movement // negative regulation of gene expression // positive regulation of gene expression // signal transduction // positive regulation of tumor necros…	chemoattractant activity // chemokine activity // calcium-dependent protein kinase C activity // signal transducer activity // CCR5 chemokine receptor binding // phospholipase activator activity // protein kinase activity // kinase activity // CCR1 chemokine receptor binding // protein binding	cytoplasm // extracellular space // soluble fraction // intracellular // extracellular region // cytosol	Toll-like receptor signaling pathway:WP75 // Senescence and Autophagy:WP615
RP11-283G6.5	4.18797	3.13858	ENSG00000255750		3448381	ENSE00002313585	3448383			antisense	chr12	-	26384856-26384901
DRAM1	4.17706	3.93901	ENSG00000136048	DNA-damage regulated autophagy modulator 1 [Source:HGNC Symbol;Acc:25645]	3428783	ENSE00001250883|ENSE00002221602|ENSE00002344248|ENSE00002361362|ENSE00002336306|ENSE00002425914|ENSE00002371314|ENSE00002373005	3428786|3428798|3428799	hsa-miR-106b(mirbase), hsa-miR-10a(miRanda), hsa-miR-10b(miRanda), hsa-miR-124(TargetScan|miRanda), hsa-miR-124ab(TargetScan), hsa-miR-1297(TargetScan), hsa-miR-136(TargetScan|miRanda), hsa-miR-139-5p(miRanda), hsa-miR-1407(TargetScan), hsa-miR-148b(miRanda), hsa-miR-150(miRanda), hsa-miR-151-5p(mirbase), hsa-miR-154(miRanda), hsa-miR-155(miRanda), hsa-miR-15a(miRanda), hsa-miR-15b(miRanda), hsa-…	transmembrane|transmembrane	protein_coding	chr12	+	102271251-102405747	autophagy // apoptosis		membrane // lysosomal membrane // integral to membrane
U6	4.17605	2.99412	ENSG00000252908	U6 spliceosomal RNA [Source:RFAM;Acc:RF00026]	2803329	ENSE00002089376	2803360			snRNA	chr5	+	17240752-17240802
HS3ST3B1	4.17194	3.24084	ENSG00000125430	heparan sulfate (glucosamine) 3-O-sulfotransferase 3B1 [Source:HGNC Symbol;Acc:5198]	3711262	ENSE00001887742|ENSE00001922043|ENSE00002186114	3711263|3711264|3711284|3711285|3711287	hsa-miR-1(miRanda|pictar), hsa-miR-100(TargetScan|miRanda|pictar), hsa-miR-1297(miRanda), hsa-miR-134(miRanda), hsa-miR-137(miRanda), hsa-miR-146a(miRanda), hsa-miR-146b-5p(miRanda), hsa-miR-194(miRanda), hsa-miR-1ab(TargetScan), hsa-miR-206(TargetScan|miRanda|pictar), hsa-miR-21(miRanda), hsa-miR-214(miRanda), hsa-miR-216a(TargetScan|miRanda), hsa-miR-216b(TargetScan|miRanda), hsa-miR-216b-5p(Ta…		protein_coding	chr17	+	14204436-14251983	heparan sulfate proteoglycan biosynthetic process, enzymatic modification // heparan sulfate proteoglycan biosynthetic process	[heparan sulfate]-glucosamine 3-sulfotransferase 3 activity // sulfotransferase activity // transferase activity // [heparan sulfate]-glucosamine 3-sulfotransferase 1 activity	Golgi apparatus // membrane // Golgi membrane // integral to plasma membrane	metapathway biotransformation:WP702
CSF2	4.16665	3.04595	ENSG00000164400	colony stimulating factor 2 (granulocyte-macrophage) [Source:HGNC Symbol;Acc:2434]	2828356	ENSE00001084066|ENSE00001084068|ENSE00001124346|ENSE00001124351	2828358|2828359|2828360|2828361|2828362|2828363	hsa-miR-1(miRanda), hsa-miR-125b(mirbase), hsa-miR-126*(mirbase), hsa-miR-132*(mirbase), hsa-miR-133a(mirbase|pictar), hsa-miR-133b(mirbase|pictar), hsa-miR-138-1*(mirbase), hsa-miR-144(miRanda|mirbase), hsa-miR-16-2*(mirbase), hsa-miR-188-5p(mirbase), hsa-miR-204(mirbase), hsa-miR-206(miRanda), hsa-miR-218-1*(mirbase), hsa-miR-22*(mirbase), hsa-miR-223(miRanda), hsa-miR-24(mirbase), hsa-miR-26a-…	extracellular	protein_coding	chr5	+	131409486-131413894	regulation of cell proliferation // negative regulation of cytolysis // positive regulation of survival gene product expression // positive regulation of gene expression // positive regulation of podosome assembly // negative regulation of apoptosis // positive regulation of DNA replication // positive regulation of macrophage derived foam cell differentiation // dendritic cell differentiation //…	cytokine activity // granulocyte macrophage colony-stimulating factor receptor binding // growth factor activity // protein binding	extracellular space // extracellular region	Cytokines and Inflammatory Response:WP530
CMPK2	4.14987	0.780137	ENSG00000134326	cytidine monophosphate (UMP-CMP) kinase 2, mitochondrial [Source:HGNC Symbol;Acc:27015]	2539125	AK127983-3|ENSE00001364864|ENSE00001838192|ENSE00001845233	2539137	hsa-miR-106a(miRanda), hsa-miR-106b(miRanda), hsa-miR-1297(miRanda), hsa-miR-130a(miRanda), hsa-miR-130b(miRanda), hsa-miR-136(miRanda), hsa-miR-141(miRanda|mirbase), hsa-miR-142-3p(miRanda), hsa-miR-145(miRanda), hsa-miR-149(miRanda), hsa-miR-155(miRanda), hsa-miR-17(miRanda), hsa-miR-181a(miRanda), hsa-miR-181b(miRanda), hsa-miR-181c(miRanda), hsa-miR-181d(miRanda), hsa-miR-186(miRanda), hsa-mi…		protein_coding	chr2	-	6980589-7006717	pyrimidine nucleotide biosynthetic process // dTDP biosynthetic process // cellular response to lipopolysaccharide	UMP kinase activity // kinase activity // nucleotide binding // transferase activity // cytidylate kinase activity // thymidylate kinase activity // ATP binding	nucleolus // nucleus // mitochondrion
TNFSF8	4.14714	3.22564	ENSG00000106952	tumor necrosis factor (ligand) superfamily, member 8 [Source:HGNC Symbol;Acc:11938]	3222144	ENSE00001317619|ENSE00001887939	3222152	hsa-miR-10a(miRanda), hsa-miR-10b(miRanda), hsa-miR-128(miRanda), hsa-miR-129-5p(miRanda), hsa-miR-146b-3p(mirbase), hsa-miR-182(miRanda), hsa-miR-18a*(mirbase), hsa-miR-200b(miRanda|mirbase), hsa-miR-200c(miRanda), hsa-miR-205(miRanda), hsa-miR-214(miRanda), hsa-miR-218(miRanda), hsa-miR-218-2*(mirbase), hsa-miR-23a*(mirbase), hsa-miR-27a*(mirbase), hsa-miR-300(miRanda), hsa-miR-30a(miRanda|mirb…	extracellular	protein_coding	chr9	-	117655641-117692752	cell proliferation // induction of apoptosis // signal transduction // immune response // cell-cell signaling	cytokine activity // tumor necrosis factor receptor binding // receptor binding	extracellular space // membrane // integral to plasma membrane
HLA-DOB	4.14318	1.78852	ENSG00000241106	major histocompatibility complex, class II, DO beta [Source:HGNC Symbol;Acc:4937]	2950145	ENSE00001601185|ENSE00001870707|ENSE00001914653|ENSE00001689826|ENSE00001927480|ENSE00001847939|ENSE00001883425|ENSE00001930540	2950152|2950150|2950148	hsa-let-7c*(mirbase), hsa-let-7i(miRanda), hsa-miR-125a-3p(miRanda), hsa-miR-1271(miRanda), hsa-miR-128(miRanda), hsa-miR-129-5p(miRanda), hsa-miR-132(miRanda), hsa-miR-134(miRanda|mirbase), hsa-miR-136(miRanda|mirbase), hsa-miR-138-1*(mirbase), hsa-miR-138-2*(mirbase), hsa-miR-140-3p(mirbase), hsa-miR-155(mirbase), hsa-miR-17*(mirbase), hsa-miR-182(miRanda|mirbase), hsa-miR-186(miRanda), hsa-miR…	transmembrane	protein_coding	chr6	-	32780993-32783084	antigen processing and presentation of peptide or polysaccharide antigen via MHC class II // immune response // cytokine-mediated signaling pathway // antigen processing and presentation // T cell costimulation // T cell receptor signaling pathway // interferon-gamma-mediated signaling pathway	protein binding // MHC class II receptor activity	intracellular // lysosome // lysosomal membrane // endosome // plasma membrane // endosome membrane // membrane // integral to membrane // MHC class II protein complex
LTA	4.13069	3.28272	ENSG00000226979	lymphotoxin alpha (TNF superfamily, member 1) [Source:HGNC Symbol;Acc:6709]	2902407	ENSE00001655196|ENSE00001931092|ENSE00001735361|ENSE00001931092	2902411|2902413	hsa-let-7b(miRanda), hsa-let-7c(miRanda), hsa-let-7g(miRanda), hsa-let-7i(miRanda), hsa-miR-101(miRanda), hsa-miR-125a-3p(miRanda), hsa-miR-129-5p(miRanda), hsa-miR-138(miRanda|mirbase), hsa-miR-139-5p(miRanda), hsa-miR-146b-3p(mirbase), hsa-miR-147(mirbase), hsa-miR-15a(miRanda), hsa-miR-15b(miRanda), hsa-miR-16(miRanda), hsa-miR-186(miRanda), hsa-miR-195(miRanda), hsa-miR-203(miRanda|mirbase), …	extracellular	protein_coding	chr6	+	31539889-31542083	response to hypoxia // positive regulation of chronic inflammatory response to antigenic stimulus // positive regulation of humoral immune response mediated by circulating immunoglobulin // induction of apoptosis // immune response // humoral immune response // signal transduction // cell-cell signaling // response to nutrient // response to lipopolysaccharide // positive regulation of interferon…	receptor binding // cytokine activity // tumor necrosis factor receptor binding	extracellular region // extracellular space // membrane
CLEC2D	4.11097	3.30556	ENSG00000069493	C-type lectin domain family 2, member D [Source:HGNC Symbol;Acc:14351]	3404436	ENSE00001662938|ENSE00001743335|ENSE00001843076|ENSE00001875907|ENSE00001903948	3404450|3404451	hsa-let-7g*(mirbase), hsa-let-7i*(mirbase), hsa-miR-106b(pictar), hsa-miR-129-5p(miRanda), hsa-miR-130a(miRanda), hsa-miR-130b(miRanda), hsa-miR-135a(miRanda), hsa-miR-135b(miRanda|mirbase), hsa-miR-136(miRanda), hsa-miR-140-5p(miRanda), hsa-miR-143(miRanda), hsa-miR-144(miRanda), hsa-miR-144*(mirbase), hsa-miR-145(miRanda), hsa-miR-146a(miRanda), hsa-miR-146b-5p(miRanda), hsa-miR-148a(miRanda), …		protein_coding	chr12	+	9809653-9847967	cell surface receptor linked signaling pathway	transmembrane receptor activity // sugar binding // receptor activity // binding	endoplasmic reticulum // membrane fraction // integral to plasma membrane // plasma membrane // cell surface
PLSCR1	4.08016	2.45664	ENSG00000188313	phospholipid scramblase 1 [Source:HGNC Symbol;Acc:9092]	2699726	ENSE00001718877|ENSE00001819309|ENSE00001820852|ENSE00001851057|ENSE00001854318|ENSE00001866921|ENSE00001871178|ENSE00001882094|ENSE00001903050|ENSE00001904829|ENSE00001908577|ENSE00001909328|ENSE00001930232|ENSE00001952410|ENSE00001958059|ENSE00001913406|ENSE00002342951|ENSE00002387663|ENSE00002397158	2699766|2699750	hsa-let-7b*(mirbase), hsa-let-7c*(mirbase), hsa-let-7d*(mirbase), hsa-let-7e*(mirbase), hsa-let-7f-2*(mirbase), hsa-miR-103(miRanda), hsa-miR-107(miRanda), hsa-miR-124(miRanda), hsa-miR-125a-3p(miRanda), hsa-miR-129-5p(miRanda), hsa-miR-1297(miRanda), hsa-miR-132(miRanda), hsa-miR-153(miRanda), hsa-miR-15a(miRanda), hsa-miR-15b(miRanda), hsa-miR-15b*(mirbase), hsa-miR-16(miRanda), hsa-miR-183(miR…	extracellular	protein_coding	chr3	-	146232999-146262566	regulation of Fc receptor mediated stimulatory signaling pathway // phospholipid scrambling // phosphatidylserine biosynthetic process // response to interferon-beta // negative regulation of viral genome replication // regulation of mast cell activation // positive regulation of innate immune response // positive regulation of DNA topoisomerase (ATP-hydrolyzing) activity // apoptosis // acute-ph…	phospholipid scramblase activity // SH3 domain binding // enzyme binding // RNA polymerase II core promoter proximal region sequence-specific DNA binding transcription factor activity involved in positive regulation of transcription // CD4 receptor binding // calcium ion binding // epidermal growth factor receptor binding // protein binding	extracellular matrix // nucleolus // nucleus // Golgi apparatus // integral to plasma membrane // plasma membrane // cytosol // membrane raft	EGF/EGFR Signaling Pathway:WP437
IFI44	4.05756	1.79618	ENSG00000137965	interferon-induced protein 44 [Source:HGNC Symbol;Acc:16938]	2343511	ENSE00000932024|ENSE00001866529|ENSE00000932025|ENSE00001839760|ENSE00001855542|ENSE00000932026|ENSE00001814438|ENSE00001855542|ENSE00000932027|ENSE00001754757|ENSE00001937293|ENSE00002556507|ENSE00002573217|ENSE00000932027|ENSE00001937293|ENSE00002556507|ENSE00002573217|ENSE00001283503|ENSE00001793560|ENSE00001854206|ENSE00001932223|ENSE00001942702|ENSE00001949372|ENSE00001684679|ENSE00001790858…	2343512|2343520|2343521|2343522|2343523|2343525|2343528|2343529|2343538|2343539	hsa-let-7a(miRanda), hsa-let-7b(miRanda), hsa-let-7c(miRanda), hsa-let-7d(miRanda), hsa-let-7e(miRanda), hsa-let-7f(miRanda), hsa-let-7g(miRanda), hsa-let-7i(miRanda), hsa-miR-101(miRanda), hsa-miR-106a*(mirbase), hsa-miR-126*(mirbase), hsa-miR-1297(miRanda), hsa-miR-133a(miRanda), hsa-miR-133b(miRanda), hsa-miR-139-3p(mirbase), hsa-miR-139-5p(mirbase), hsa-miR-146a*(mirbase), hsa-miR-153(miRanda…		protein_coding	chr1	+	79115512-79129650	response to virus		cytoplasm
EHD1	4.05112	3.7502	ENSG00000110047	EH-domain containing 1 [Source:HGNC Symbol;Acc:3242]	3377226	AK098723-2|ENSE00001063417|ENSE00001598057|ENSE00001831901|ENSE00001917463|AK124613-3|ENSE00001831716|ENSE00001849207|ENSE00002548454|ENSE00002573853	3377243|3377237	hsa-miR-125b(mirbase), hsa-miR-1297(TargetScan|miRanda), hsa-miR-137(miRanda), hsa-miR-140(pictar), hsa-miR-140-5p(miRanda), hsa-miR-150(miRanda), hsa-miR-155(TargetScan|pictar), hsa-miR-182(miRanda), hsa-miR-185*(mirbase), hsa-miR-193a-3p(mirbase), hsa-miR-200a(mirbase), hsa-miR-200b(miRanda|mirbase), hsa-miR-200c(miRanda|mirbase), hsa-miR-21(TargetScan|miRanda|pictar), hsa-miR-220b(mirbase), hs…		protein_coding	chr11	-	64620441-64647574	blood coagulation // intracellular protein transport // protein homooligomerization // cholesterol homeostasis // endosome transport // endocytosis // low-density lipoprotein particle clearance // positive regulation of cholesterol storage // endocytic recycling	nucleotide binding // calcium ion binding // GTP binding // protein binding // GTPase activity // ATP binding	recycling endosome membrane // endocytic vesicle // endosome membrane // platelet dense tubular network membrane // lipid particle // early endosome membrane // plasma membrane // intracellular // endosome // early endosome	Insulin Signaling:WP481
SERPINB9	4.0469	3.79838	ENSG00000170542	serpin peptidase inhibitor, clade B (ovalbumin), member 9 [Source:HGNC Symbol;Acc:8955]	2939034	AB060690-7|ENSE00001485956|U71364-7|AB060690-7|ENSE00001485956|U71364-7|U71364-8|ENSE00001161143|ENSE00001161151|ENSE00001161158|ENSE00001161167|ENSE00001485983	2939058|2939053|2939052|2939050|2939046|2939044|2939043|2939042|2939041|2939040|2939039	hsa-let-7a(miRanda), hsa-let-7b(miRanda), hsa-let-7c(miRanda), hsa-let-7d(miRanda), hsa-let-7e(miRanda), hsa-let-7f(miRanda), hsa-let-7g(miRanda), hsa-let-7i(miRanda), hsa-miR-1(miRanda), hsa-miR-125a-3p(miRanda), hsa-miR-132(miRanda), hsa-miR-138(miRanda), hsa-miR-141(miRanda), hsa-miR-152(miRanda), hsa-miR-153(miRanda), hsa-miR-15a(miRanda), hsa-miR-15b(miRanda), hsa-miR-16(miRanda), hsa-miR-18…	extracellular|nucleus	protein_coding	chr6	-	2889909-2903395	cellular response to estrogen stimulus // anti-apoptosis // immune response // mast cell mediated immunity // negative regulation of caspase activity // regulation of proteolysis // negative regulation of endopeptidase activity	peptidase inhibitor activity // protease binding // protein binding // serine-type endopeptidase inhibitor activity // caspase inhibitor activity	cytoplasm // extracellular space // nucleus // cytosol
AL121656.5	4.02001	1.42303	ENSG00000236854		2476473	ENSE00001643322	2476490			lincRNA	chr2	+	33152249-33170891
IFIH1	4.01059	2.09958	ENSG00000115267	interferon induced with helicase C domain 1 [Source:HGNC Symbol;Acc:18873]	2584207	AK292941-2|ENSE00001073455|ENSE00001858759|ENSE00002261524|ENSE00000840788|ENSE00000840789|ENSE00000840791|ENSE00001820706|ENSE00000840792|ENSE00001775202|ENSE00001073448|ENSE00001073449|ENSE00001073450|ENSE00001073451|ENSE00001073452|ENSE00001073454|ENSE00001073456|ENSE00002323112|ENSE00001073457|ENSE00001073458|ENSE00002504658|ENSE00002511360	2584242|2584241|2584240|2584239|2584238|2584236|2584230|2584229|2584228|2584227|2584226|2584224|2584223|2584222|2584221|2584220|2584219|2584218|2584216|2584215|2584213|2584211|2584210|2584209	hsa-miR-148b*(mirbase), hsa-miR-153(mirbase), hsa-miR-15b*(mirbase), hsa-miR-186(miRanda|mirbase), hsa-miR-208b(mirbase), hsa-miR-20b*(mirbase), hsa-miR-223(RNAhybrid|TargetScan|miRanda|mirbase), hsa-miR-302b*(mirbase), hsa-miR-509-3p(mirbase), hsa-miR-553(mirbase), hsa-miR-555(mirbase), hsa-miR-578(mirbase), hsa-miR-581(mirbase), hsa-miR-582-3p(mirbase), hsa-miR-590-3p(miRanda), hsa-miR-592(mirb…	nucleus	protein_coding	chr2	-	163123545-163175295	detection of virus // regulation of apoptosis // interspecies interaction between organisms // positive regulation of interferon-beta production // positive regulation of interferon-alpha production // innate immune response // negative regulation of type I interferon production	ATP-dependent helicase activity // zinc ion binding // nucleic acid binding // DNA binding // nucleotide binding // ribonucleoprotein binding // metal ion binding // ATP binding // hydrolase activity // helicase activity // hydrolase activity, acting on acid anhydrides // double-stranded RNA binding // protein binding	cytoplasm // nucleus // cytosol // intracellular
NEURL3	4.00875	3.27979	ENSG00000163121	neuralized homolog 3 (Drosophila) pseudogene [Source:HGNC Symbol;Acc:25162]	2565369	ENSE00002473550|ENSE00002519358|ENSE00002486166|ENSE00002501508	2565385|2565384|2565381	hsa-miR-101*(mirbase), hsa-miR-10b*(mirbase), hsa-miR-128a(mirbase), hsa-miR-218-2*(mirbase), hsa-miR-22*(mirbase), hsa-miR-483-3p(mirbase), hsa-miR-502-5p(mirbase), hsa-miR-518b(mirbase), hsa-miR-518d-3p(mirbase), hsa-miR-564(mirbase), hsa-miR-875-5p(mirbase), hsa-miR-885-3p(mirbase), hsa-miR-886-3p(mirbase), hsa-miR-886-5p(mirbase)		transcribed_unprocessed_pseudogene	chr2	-	97164936-97172616
GALNT3	4.0013	0.831333	ENSG00000115339	UDP-N-acetyl-alpha-D-galactosamine:polypeptide N-acetylgalactosaminyltransferase 3 (GalNAc-T3) [Source:HGNC Symbol;Acc:4125]	2585167|2585208	BC056246-2|ENSE00001512819|ENSE00001635290|ENSE00001678626|ENSE00001706061|ENSE00001715210	2585172|2585209	hsa-miR-101(miRanda), hsa-miR-105(TargetScan), hsa-miR-106a(TargetScan|miRanda), hsa-miR-106b(miRanda), hsa-miR-122(miRanda), hsa-miR-1271(miRanda), hsa-miR-128(miRanda), hsa-miR-128a(pictar), hsa-miR-128b(pictar), hsa-miR-129-5p(miRanda), hsa-miR-1297(miRanda), hsa-miR-132(miRanda), hsa-miR-1378(TargetScan), hsa-miR-139(pictar), hsa-miR-139-5p(TargetScan|miRanda), hsa-miR-142-3p(miRanda), hsa-mi…	transmembrane|nucleus	protein_coding	chr2	-	166555325-166650495	protein O-linked glycosylation via serine // O-glycan processing // carbohydrate metabolic process // protein O-linked glycosylation via threonine // cellular protein metabolic process // post-translational protein modification	polypeptide N-acetylgalactosaminyltransferase activity // manganese ion binding // sugar binding // calcium ion binding // transferase activity, transferring glycosyl groups	cytoplasm // Golgi apparatus // perinuclear region of cytoplasm // membrane fraction // nucleus // membrane // Golgi membrane // Golgi cisterna membrane // integral to membrane
GRB10	3.99788	3.11177	ENSG00000106070	growth factor receptor-bound protein 10 [Source:HGNC Symbol;Acc:4564]	3050462	ENSE00000683078|ENSE00001833107|ENSE00001860502|ENSE00001358289|ENSE00001534912|ENSE00001547363|ENSE00001547451|ENSE00001551737|ENSE00001958226|ENSE00001358450|ENSE00001921067|ENSE00001592313|ENSE00001668857|ENSE00001910543|ENSE00001934914|ENSE00001597054|ENSE00001626202|ENSE00001626634|ENSE00001632392|ENSE00001736631|ENSE00001635907|ENSE00001801447|ENSE00001885461|ENSE00001696906|ENSE00001727478…	3050514|3050498|3050492|3050491|3050481|3050480|3050478|3050476|3050471|3050465|3050464	hsa-let-7e*(mirbase), hsa-miR-125a-5p(TargetScan|miRanda), hsa-miR-125b(miRanda), hsa-miR-125b-5p(TargetScan), hsa-miR-128(miRanda), hsa-miR-1297(TargetScan|miRanda), hsa-miR-130a(miRanda), hsa-miR-130ac(TargetScan), hsa-miR-130b(miRanda), hsa-miR-139-5p(mirbase), hsa-miR-141(miRanda), hsa-miR-145(TargetScan|miRanda), hsa-miR-15a(miRanda), hsa-miR-15abc(TargetScan), hsa-miR-15b(miRanda|mirbase), …		protein_coding	chr7	-	50657945-50867826	insulin receptor signaling pathway // negative regulation of phosphorylation // positive regulation of vascular endothelial growth factor receptor signaling pathway // positive regulation of phosphorylation // negative regulation of insulin receptor signaling pathway // negative regulation of glycogen biosynthetic process // insulin-like growth factor receptor signaling pathway // negative regula…	SH3/SH2 adaptor activity // insulin receptor binding // protein binding	cytoplasm // cytosol // plasma membrane	Insulin Signaling:WP481 // Kit receptor signaling pathway:WP304
STAT4	3.9897	3.92261	ENSG00000138378	signal transducer and activator of transcription 4 [Source:HGNC Symbol;Acc:11365]	2592356	AK299976-10|ENSE00002471239|ENSE00002504761|AK299976-11|ENSE00002529087|ENSE00002533087|AK301172-3|ENSE00001624233|ENSE00002455488|ENSE00002461476|ENSE00001372547|ENSE00001669573|ENSE00001409167|ENSE00001729116|ENSE00001779454|ENSE00001795177|EU304793-1|ENSE00001587515|ENSE00001606065|ENSE00001774248|ENSE00002541213|ENSE00002574451|ENSE00001616842|ENSE00001623701|ENSE00001668584|ENSE00001845053|E…	2592411|2592405|2592402|2592401|2592400|2592399|2592398|2592397|2592396|2592389|2592388|2592387|2592386|2592384|2592383|2592381|2592380|2592379|2592378|2592376|2592373|2592371|2592370|2592369|2592368|2592367|2592366|2592365|2592364|2592362|2592359|2592358	hsa-miR-105*(mirbase), hsa-miR-122(miRanda|mirbase), hsa-miR-122a(RNAhybrid|TargetScan|miRanda), hsa-miR-125a-3p(miRanda), hsa-miR-125a-5p(miRanda), hsa-miR-125b(miRanda), hsa-miR-127-5p(mirbase), hsa-miR-130b(RNAhybrid|miRanda), hsa-miR-132(miRanda|mirbase), hsa-miR-139-5p(miRanda), hsa-miR-140-5p(miRanda), hsa-miR-141(RNAhybrid|TargetScan|miRanda|mirbase|pictar), hsa-miR-143(miRanda), hsa-miR-1…	nucleus	transcription regulator|protein_coding	chr2	-	191893405-192071180	protein phosphorylation // cell proliferation // signal transduction // JAK-STAT cascade // regulation of transcription, DNA-dependent // positive regulation of transcription from RNA polymerase II promoter // cytokine-mediated signaling pathway // transcription, DNA-dependent	sequence-specific DNA binding // signal transducer activity // sequence-specific DNA binding transcription factor activity // calcium ion binding // protein binding // DNA binding	cytoplasm // nucleus // nucleolus
HES4	3.98419	2.67498	ENSG00000188290	hairy and enhancer of split 4 (Drosophila) [Source:HGNC Symbol;Acc:24149]	4054690	ENSE00001801835|ENSE00001854075	4054709	hsa-miR-132(mirbase), hsa-miR-139-5p(miRanda|mirbase), hsa-miR-212(mirbase), hsa-miR-222(miRanda), hsa-miR-342-5p(mirbase), hsa-miR-369-3p(mirbase), hsa-miR-517*(mirbase), hsa-miR-518d-5p(mirbase), hsa-miR-518e*(mirbase), hsa-miR-518f*(mirbase), hsa-miR-593(mirbase), hsa-miR-604(mirbase), hsa-miR-663(mirbase), hsa-miR-887(mirbase)	nucleus	transcription regulator|protein_coding	chr1	-	934927-935060	nervous system development // cell differentiation // multicellular organismal development // regulation of transcription, DNA-dependent	DNA binding // transcription factor binding	nucleus
TNFAIP3	3.9812	2.63955	ENSG00000118503	tumor necrosis factor, alpha-induced protein 3 [Source:HGNC Symbol;Acc:11896]	2927506	ENSE00002228341|ENSE00002274503|ENSE00002545834|ENSE00002566319	2927511	hsa-let-7(TargetScan), hsa-let-7a(miRanda), hsa-let-7b(miRanda), hsa-let-7c(miRanda), hsa-let-7d(miRanda), hsa-let-7e(miRanda), hsa-let-7f(miRanda), hsa-let-7g(miRanda), hsa-let-7i(miRanda), hsa-miR-103(miRanda), hsa-miR-103a(TargetScan), hsa-miR-106a(miRanda), hsa-miR-106ab(TargetScan), hsa-miR-106b(miRanda), hsa-miR-107(TargetScan|miRanda), hsa-miR-107ab(TargetScan), hsa-miR-125a-5p(TargetScan|…	nucleus	protein_coding	chr6	+	138188353-138204084	negative regulation of toll-like receptor 5 signaling pathway // negative regulation of CD40 signaling pathway // negative regulation of toll-like receptor 2 signaling pathway // regulation of vascular wound healing // response to muramyl dipeptide // protein K48-linked ubiquitination // negative regulation of cyclin-dependent protein kinase activity // negative regulation of caspase activity // …	zinc ion binding // DNA binding // peptidase activity // cysteine-type peptidase activity // protease binding // metal ion binding // ubiquitin binding // ubiquitin thiolesterase activity // kinase binding // ubiquitin-protein ligase activity // ligase activity // ubiquitin-specific protease activity // protein self-association // caspase inhibitor activity // protein binding	cytoplasm // centrosome // nucleus // cytosol	TNF alpha Signaling Pathway:WP231
IL15	3.95416	3.39096	ENSG00000164136	interleukin 15 [Source:HGNC Symbol;Acc:5977]	2745288	ENSE00001081765|ENSE00001081767|ENSE00001911998|ENSE00001919652|ENSE00001959031|ENSE00002034345|ENSE00001081768|ENSE00002024398|ENSE00001342283|ENSE00001851119|ENSE00002049084|ENSE00002081884|S81555-1|ENSE00002070538|ENSE00002485106|ENSE00002511419|ENSE00002475252|ENSE00002525344	2745313|2745314|2745320|2745322|2745323|2745324	hsa-let-7a(miRanda), hsa-let-7b(miRanda), hsa-let-7c(miRanda), hsa-let-7d(miRanda), hsa-let-7e(miRanda), hsa-let-7f(miRanda), hsa-let-7g(miRanda|mirbase), hsa-let-7i(miRanda), hsa-miR-101(miRanda), hsa-miR-103(miRanda|mirbase), hsa-miR-106a(miRanda), hsa-miR-106b*(mirbase), hsa-miR-107(miRanda|mirbase), hsa-miR-129-5p(miRanda), hsa-miR-130a(miRanda|mirbase), hsa-miR-130b(miRanda|mirbase), hsa-miR…	extracellular|nucleus	protein_coding	chr4	+	142551403-142791616	positive regulation of natural killer cell differentiation // positive regulation of immune response // regulation of T cell differentiation // signal transduction // negative regulation of smooth muscle cell proliferation // positive regulation of inflammatory response // positive regulation of tyrosine phosphorylation of Stat3 protein // NK T cell proliferation // lymph node development // posi…	cytokine receptor binding // cytokine activity // signal transducer activity // protein binding	integral to plasma membrane // cytoplasm // extracellular space // nucleus // Golgi apparatus // membrane fraction // extracellular region // endosome	Cytokines and Inflammatory Response:WP530
SLC1A3	3.95399	-0.40059	ENSG00000079215	solute carrier family 1 (glial high affinity glutamate transporter), member 3 [Source:HGNC Symbol;Acc:10941]	2806643	AK293886-2|AK295032-2|ENSE00002032444|ENSE00002040753|ENSE00002041086|ENSE00002275961|ENSE00002565914|ENSE00002572139	2806654|2806655	hsa-miR-125a-3p(miRanda), hsa-miR-1271(miRanda), hsa-miR-128(miRanda), hsa-miR-136(miRanda), hsa-miR-141(miRanda), hsa-miR-142-3p(TargetScan|miRanda), hsa-miR-143(miRanda), hsa-miR-155(miRanda), hsa-miR-183(miRanda), hsa-miR-190(miRanda), hsa-miR-190b(miRanda), hsa-miR-194(TargetScan|miRanda), hsa-miR-203(miRanda), hsa-miR-21(miRanda), hsa-miR-216a(TargetScan), hsa-miR-216b(miRanda), hsa-miR-22(T…	transmembrane	protein_coding	chr5	+	36606557-36688231	response to antibiotic // L-glutamate transport // positive regulation of synaptic transmission // response to light stimulus // auditory behavior // L-glutamate import // sodium ion export // neuromuscular process controlling balance // response to wounding // cell morphogenesis involved in neuron differentiation // gamma-aminobutyric acid biosynthetic process // sensory perception of sound // i…	L-glutamate transmembrane transporter activity // amino acid binding // glutamate binding // sodium // symporter activity // high-affinity glutamate transmembrane transporter activity // protein binding	plasma membrane // synapse // cell projection // fibril // integral to membrane // membrane // neuron projection // neuronal cell body // cell surface // basolateral plasma membrane // dendritic spine // membrane fraction // mitochondrial inner membrane
AC009311.1	3.92608	0.588332	ENSG00000242113		2510464	ENSE00001946642	2510476			scRNA_pseudogene	chr2	+	152228584-152228744
RP11-511H9.4	3.91475	1.17248	ENSG00000258153		3468177	ENSE00002348949	3468178			processed_pseudogene	chr12	-	102267228-102267449
RP11-672A2.6	3.90554	2.47714	ENSG00000255479		3382691	ENSE00002193656	3382693			lincRNA	chr11	-	76336992-76337819
FARP1-AS1	3.8994	1.0117	ENSG00000231194	FARP1 antisense RNA 1 (non-protein coding) [Source:HGNC Symbol;Acc:40229]	3522216	ENSE00001600719	3522217			antisense	chr13	-	99087708-99088075
GUCY1A3	3.89484	3.75797	ENSG00000164116	guanylate cyclase 1, soluble, alpha 3 [Source:HGNC Symbol;Acc:4685]	2748830	CU688482-4|ENSE00002047291|ENSE00002061105|ENSE00002450160|ENSE00002526339|X66534-7|CU688482-4|ENSE00002060400|ENSE00002061105|ENSE00002450160|ENSE00002526339|X66534-7|ENSE00001400899|ENSE00002043701|ENSE00002057497|ENSE00002078763|ENSE00001516612|ENSE00001635324|ENSE00002019989|ENSE00002021588|ENSE00002023369|ENSE00002031965|ENSE00002041897|ENSE00002071515|ENSE00002079169|ENSE00002080181|ENSE000…	2748832|2748834|2748836|2748837|2748850|2748851|2748852|2748853|2748858|2748860|2748862|2748863|2748864|2748867|2748873|2748874|2748879|2748885|2748886|2748887|2748888|2748889|2748890	hsa-miR-105(TargetScan), hsa-miR-106a(TargetScan|miRanda), hsa-miR-106ab(TargetScan), hsa-miR-106b(miRanda), hsa-miR-122(miRanda), hsa-miR-1297(miRanda), hsa-miR-130a(miRanda), hsa-miR-130b(miRanda), hsa-miR-137(miRanda), hsa-miR-1378(TargetScan), hsa-miR-1420ac(TargetScan), hsa-miR-17(TargetScan|miRanda), hsa-miR-17-5p(TargetScan), hsa-miR-182(miRanda), hsa-miR-190(miRanda), hsa-miR-190b(miRanda…		protein_coding	chr4	+	156587918-156653725	blood coagulation // regulation of blood pressure // intracellular signal transduction // response to organic cyclic compound // relaxation of vascular smooth muscle // response to herbicide // cyclic nucleotide biosynthetic process // blood circulation // response to defense-related host nitric oxide production // nitric oxide mediated signal transduction // platelet activation // cGMP biosynthe…	receptor activity // nucleotide binding // phosphorus-oxygen lyase activity // ion binding // GTP binding // heme binding // guanylate cyclase activity // protein heterodimerization activity	cytoplasm // guanylate cyclase complex, soluble // protein complex	Myometrial Relaxation and Contraction Pathways:WP289
NCF1B	3.88368	1.49152	ENSG00000182487	neutrophil cytosolic factor 1B pseudogene [Source:HGNC Symbol;Acc:32522]	3007740	ENSE00001602077|ENSE00002466483|ENSE00002482731	3007749	hsa-let-7e*(mirbase), hsa-let-7f-2*(mirbase), hsa-let-7g*(mirbase), hsa-miR-100(mirbase), hsa-miR-103(miRanda|mirbase), hsa-miR-107(miRanda|mirbase), hsa-miR-124(mirbase), hsa-miR-124a(miRanda), hsa-miR-134(miRanda), hsa-miR-139-3p(mirbase), hsa-miR-153(miRanda), hsa-miR-181b(mirbase), hsa-miR-181d(RNAhybrid|miRanda|mirbase), hsa-miR-185*(mirbase), hsa-miR-189(RNAhybrid), hsa-miR-18a*(RNAhybrid|T…		transcribed_unprocessed_pseudogene	chr7	+	72634629-72650020
MAMLD1	3.87078	3.71255	ENSG00000013619	mastermind-like domain containing 1 [Source:HGNC Symbol;Acc:2568]	3994710	ENSE00001517039|ENSE00001687020|ENSE00001921531|ENSE00002313574|U46023-3|ENSE00001601673|ENSE00001743664|ENSE00001815951|ENSE00001629684|ENSE00002303869|ENSE00002313574|U46023-3	3994749|3994750|3994757|3994758|3994782|3994783	hsa-let-7d(mirbase), hsa-miR-103(miRanda), hsa-miR-106a(miRanda), hsa-miR-106b(miRanda), hsa-miR-107(miRanda), hsa-miR-125a-3p(miRanda), hsa-miR-1271(miRanda), hsa-miR-1297(miRanda), hsa-miR-139-5p(mirbase), hsa-miR-140-5p(miRanda), hsa-miR-149(miRanda), hsa-miR-150(miRanda), hsa-miR-153(miRanda), hsa-miR-15a(miRanda), hsa-miR-15b(miRanda), hsa-miR-16(miRanda), hsa-miR-17(miRanda), hsa-miR-182(mi…	nucleus	transcription regulator|protein_coding	chrX	+	149530125-149682070	regulation of transcription, DNA-dependent // male gonad development	molecular_function	cellular_component // nucleus
FAM186B	3.84354	2.00784	ENSG00000135436	family with sequence similarity 186, member B [Source:HGNC Symbol;Acc:25296]	3453969	ENSE00000919710|ENSE00002170924|ENSE00002419077|ENSE00000919711|ENSE00002163691|ENSE00000919712|ENSE00002539676|ENSE00002568661|ENSE00001212001|ENSE00002154293|ENSE00002352003	3453997|3453996|3453995|3453993|3453991	hsa-miR-130a*(mirbase), hsa-miR-143(miRanda), hsa-miR-181c*(mirbase), hsa-miR-185(miRanda|mirbase), hsa-miR-193a-3p(miRanda), hsa-miR-200a*(mirbase), hsa-miR-200b*(mirbase), hsa-miR-23a(mirbase), hsa-miR-25(mirbase), hsa-miR-320a(miRanda), hsa-miR-320b(miRanda), hsa-miR-320c(miRanda), hsa-miR-320d(miRanda), hsa-miR-329(miRanda), hsa-miR-362-3p(miRanda), hsa-miR-380*(mirbase), hsa-miR-425*(mirbase…		protein_coding	chr12	-	49976680-49999416			protein complex
HERC6	3.83502	1.1105	ENSG00000138642	hect domain and RLD 6 [Source:HGNC Symbol;Acc:26072]	2735362	ENSE00001251642|ENSE00002021096|ENSE00002067157|ENSE00002067554|ENSE00002033519|ENSE00002070492|ENSE00002489920|ENSE00002532976|ENSE00002047386|ENSE00002053416|ENSE00002435179|ENSE00002501660|ENSE00002061443|ENSE00002070492|ENSE00002489920|ENSE00002532976|ENSE00002432930|ENSE00002515639|ENSE00002437308|ENSE00002492614|ENSE00002442945|ENSE00002468995	2735363|2735368|2735370|2735371|2735372|2735373|2735374|2735376	hsa-miR-103(miRanda), hsa-miR-107(miRanda), hsa-miR-10a(miRanda|mirbase), hsa-miR-10b(miRanda|mirbase), hsa-miR-122(mirbase), hsa-miR-125a-3p(mirbase), hsa-miR-125a-5p(mirbase), hsa-miR-125b(mirbase), hsa-miR-129-5p(miRanda), hsa-miR-133a(miRanda), hsa-miR-133b(miRanda), hsa-miR-135a(miRanda), hsa-miR-135b(miRanda), hsa-miR-136*(mirbase), hsa-miR-138-1*(mirbase), hsa-miR-141(miRanda), hsa-miR-142…		protein_coding	chr4	+	89300020-89364233	protein modification process // protein ubiquitination involved in ubiquitin-dependent protein catabolic process	ubiquitin-protein ligase activity // acid-amino acid ligase activity // ligase activity	cytoplasm // cytosol // intracellular // nucleus
TNFRSF4	3.82653	2.16118	ENSG00000186827	tumor necrosis factor receptor superfamily, member 4 [Source:HGNC Symbol;Acc:11918]	2391172	ENSE00001333060|ENSE00001943410|ENSE00001545401|ENSE00001723250|ENSE00001837610	2391180|2391178	hsa-let-7d(mirbase), hsa-let-7g(mirbase), hsa-let-7i(mirbase), hsa-miR-127-3p(mirbase), hsa-miR-133a(mirbase), hsa-miR-133b(mirbase), hsa-miR-139-3p(mirbase), hsa-miR-146b-3p(mirbase), hsa-miR-181c*(mirbase), hsa-miR-18a*(mirbase), hsa-miR-191*(mirbase), hsa-miR-199a-5p(mirbase), hsa-miR-199b-5p(mirbase), hsa-miR-202(mirbase), hsa-miR-218-1*(mirbase), hsa-miR-25(mirbase), hsa-miR-323-5p(mirbase),…		protein_coding	chr1	-	1146756-1149577	cellular defense response // negative regulation of T cell apoptosis // positive regulation of immunoglobulin secretion // regulation of apoptosis // positive regulation of anti-apoptosis // T cell proliferation // tumor necrosis factor-mediated signaling pathway // positive regulation of B cell proliferation // regulation of protein kinase activity // negative regulation of transcription, DNA-de…	binding // tumor necrosis factor receptor activity // protein binding // receptor activity	external side of plasma membrane // integral to plasma membrane // plasma membrane // cell surface
ARL5B	3.8189	0.928403	ENSG00000165997	ADP-ribosylation factor-like 5B [Source:HGNC Symbol;Acc:23052]	3237548	ENSE00001098821|ENSE00001098822|ENSE00001098823|ENSE00001120931|ENSE00001473373|ENSE00001713306	3237549|3237551|3237554|3237556|3237560|3237562|3237564|3237566|3237567|3237568	hsa-miR-124(TargetScan|miRanda), hsa-miR-124ab(TargetScan), hsa-miR-1297(TargetScan|miRanda), hsa-miR-132(miRanda), hsa-miR-135b(miRanda), hsa-miR-138(TargetScan), hsa-miR-138ab(TargetScan), hsa-miR-141(miRanda), hsa-miR-144(miRanda), hsa-miR-145(TargetScan|miRanda), hsa-miR-146a(miRanda), hsa-miR-146b-5p(miRanda), hsa-miR-154(miRanda), hsa-miR-155(TargetScan|miRanda|pictar), hsa-miR-15abc(Target…		protein_coding	chr10	+	18948357-18970478	small GTPase mediated signal transduction // G-protein coupled receptor protein signaling pathway // intracellular protein transport	guanyl nucleotide binding // signal transducer activity // nucleotide binding // GTP binding	cytoplasm // nucleus // intracellular
MEFV	3.81585	0.624429	ENSG00000103313	Mediterranean fever [Source:HGNC Symbol;Acc:6998]	3677516	ENSE00000666505|ENSE00002264998|ENSE00002309802|ENSE00000666506|ENSE00002274209|ENSE00000830615|ENSE00002231195|ENSE00002259442|ENSE00002307636|ENSE00001160067|ENSE00002253152|ENSE00002290928	3677533|3677523|3677522|3677521	hsa-let-7a(miRanda), hsa-let-7b(miRanda), hsa-let-7c(miRanda), hsa-let-7d(miRanda), hsa-let-7e(miRanda), hsa-let-7f(miRanda), hsa-let-7g(miRanda), hsa-let-7i(miRanda), hsa-miR-125a-3p(miRanda), hsa-miR-129-5p(miRanda), hsa-miR-130b(mirbase), hsa-miR-132*(mirbase), hsa-miR-146a*(mirbase), hsa-miR-15a(miRanda), hsa-miR-186(miRanda), hsa-miR-193b*(mirbase), hsa-miR-216b(miRanda), hsa-miR-298(mirbase…	nucleus	protein_coding	chr16	-	3292065-3317194	inflammatory response // nucleotide-binding domain, leucine rich repeat containing receptor signaling pathway // activation of innate immune response // innate immune response	actin binding // zinc ion binding // protein binding // metal ion binding	cytoplasm // cytoskeleton // nucleus // intracellular // microtubule associated complex // microtubule // cytosol	NOD pathway:WP1433
RP11-1D12.1	3.81215	2.69702	ENSG00000254330		3138250	ENSE00002124431|ENSE00002130565|ENSE00002138056	3138255|3138254|3138253|3138252			sense_intronic	chr8	-	65640549-65645501
RP11-728F11.6	3.81167	1.90943	ENSG00000255245		3393479		3393486|3393485|3393484			processed_transcript	chr11	-	117699355-117708692
PELI1	3.8057	2.51269	ENSG00000197329	pellino homolog 1 (Drosophila) [Source:HGNC Symbol;Acc:8827]	2556302	AK027668-1|ENSE00002465775|ENSE00002472819|ENSE00001331087|ENSE00001838495|ENSE00001923476|ENSE00001934129	2556343|2556313	hsa-let-7b(RNAhybrid), hsa-let-7e(miRanda), hsa-let-7f(miRanda), hsa-miR-101(RNAhybrid|miRanda), hsa-miR-10a(RNAhybrid), hsa-miR-122(miRanda), hsa-miR-124a(pictar), hsa-miR-125a(RNAhybrid|miRanda), hsa-miR-125b(RNAhybrid|miRanda), hsa-miR-128a(RNAhybrid), hsa-miR-128b(RNAhybrid), hsa-miR-129-5p(miRanda), hsa-miR-130a(miRanda|pictar), hsa-miR-130ac(TargetScan), hsa-miR-130b(RNAhybrid|miRanda|picta…		protein_coding	chr2	-	64320650-64371769	toll-like receptor 2 signaling pathway // MyD88-dependent toll-like receptor signaling pathway // positive regulation of protein ubiquitination // positive regulation of B cell proliferation // positive regulation of toll-like receptor 4 signaling pathway // toll-like receptor 1 signaling pathway // positive regulation of B cell activation // toll-like receptor 4 signaling pathway // protein ubiq…	ligase activity // protein binding // ubiquitin-protein ligase activity	cytosol	IL-1 signaling pathway:WP195
NDUFB4	3.80399	2.45537	ENSG00000065518	NADH dehydrogenase (ubiquinone) 1 beta subcomplex, 4, 15kDa [Source:HGNC Symbol;Acc:7699]	4047217	ENSE00001732823|ENSE00001874780|ENSE00001875595|ENSE00001879511|ENSE00001945880	4047228|4047227	hsa-let-7a(RNAhybrid|miRanda), hsa-let-7c(RNAhybrid|miRanda), hsa-let-7e(RNAhybrid|miRanda|mirbase), hsa-miR-122(miRanda), hsa-miR-1271(miRanda), hsa-miR-134(miRanda), hsa-miR-143(miRanda), hsa-miR-146b-5p(miRanda), hsa-miR-148a(miRanda), hsa-miR-148b(miRanda), hsa-miR-150(miRanda), hsa-miR-197(miRanda), hsa-miR-19a(miRanda), hsa-miR-19b(miRanda), hsa-miR-203(miRanda), hsa-miR-217(miRanda), hsa-m…	transmembrane	protein_coding	chr3	+	120314998-120321313	transport // mitochondrial electron transport, NADH to ubiquinone // respiratory electron transport chain // response to oxidative stress // small molecule metabolic process	NADH dehydrogenase (ubiquinone) activity	membrane // integral to membrane // mitochondrion // mitochondrial inner membrane // mitochondrial respiratory chain complex I // respiratory chain	Electron Transport Chain:WP111 // Oxidative phosphorylation:WP623
AC004988.1	3.80313	1.36993	ENSG00000203446		3047263	ENSE00001680566|ENSE00001749014	3047266|3047264	hsa-let-7e*(mirbase), hsa-let-7i*(mirbase), hsa-miR-214*(mirbase), hsa-miR-299-5p(mirbase), hsa-miR-34a*(mirbase), hsa-miR-454*(mirbase), hsa-miR-519a(mirbase), hsa-miR-519b-3p(mirbase), hsa-miR-767-5p(mirbase), hsa-miR-96(mirbase)		antisense	chr7	-	40578200-40586503
RP11-834C11.5	3.79774	1.26377	ENSG00000250432		3456579	ENSE00002025903|ENSE00002029763|ENSE00002032441	3456581			retained_intron|lincRNA	chr12	-	54503942-54519743
IL18RAP	3.79692	2.09942	ENSG00000115607	interleukin 18 receptor accessory protein [Source:HGNC Symbol;Acc:5989]	2497161	ENSE00000999623|ENSE00001587588|ENSE00001652445|ENSE00001853159|ENSE00002560793|ENSE00002565438	2497164|2497168|2497169	hsa-let-7a(mirbase), hsa-let-7b(mirbase), hsa-let-7c(mirbase), hsa-let-7e(mirbase), hsa-let-7f(mirbase), hsa-let-7g(mirbase), hsa-let-7i(mirbase), hsa-miR-100*(mirbase), hsa-miR-1297(miRanda), hsa-miR-132(mirbase), hsa-miR-134(miRanda), hsa-miR-136(miRanda|mirbase), hsa-miR-138(miRanda), hsa-miR-140-3p(mirbase), hsa-miR-142-5p(mirbase), hsa-miR-146a*(mirbase), hsa-miR-148b*(mirbase), hsa-miR-16(m…	transmembrane	receptor|protein_coding	chr2	+	103035273-103068955	innate immune response // cell surface receptor linked signaling pathway // inflammatory response // immune response // signal transduction	protein binding // transmembrane receptor activity // receptor activity	membrane // intracellular // integral to membrane
TRAF1	3.79322	3.22824	ENSG00000056558	TNF receptor-associated factor 1 [Source:HGNC Symbol;Acc:12031]	3223738	ENSE00000724273|ENSE00000724276|ENSE00000724279|ENSE00002269147|ENSE00001276551|ENSE00002212086|ENSE00001461844	3223754|3223753|3223750|3223749|3223748|3223745	hsa-miR-125a-3p(miRanda), hsa-miR-128(miRanda), hsa-miR-136(miRanda), hsa-miR-137(miRanda), hsa-miR-149(miRanda), hsa-miR-150(miRanda), hsa-miR-154(miRanda), hsa-miR-182(miRanda), hsa-miR-185(miRanda), hsa-miR-194(miRanda), hsa-miR-204(miRanda), hsa-miR-211(miRanda), hsa-miR-214(miRanda), hsa-miR-218(miRanda), hsa-miR-24(miRanda), hsa-miR-27a(mirbase), hsa-miR-27b(mirbase), hsa-miR-29a(miRanda), …		protein_coding	chr9	-	123659933-123691692	positive regulation of NF-kappaB transcription factor activity // protein complex assembly // signal transduction // positive regulation of I-kappaB kinase/NF-kappaB cascade // regulation of apoptosis	zinc ion binding // protein binding // receptor activity	cytoplasm	TNF alpha Signaling Pathway:WP231 // EBV LMP1 signaling:WP262 // RANKL/RANK Signaling Pathway:WP2018 // TWEAK Signaling Pathway:WP2036 // Apoptosis:WP254
SNAI1	3.79056	3.03697	ENSG00000124216	snail homolog 1 (Drosophila) [Source:HGNC Symbol;Acc:11128]	3888522	ENSE00000845600|ENSE00000845601|ENSE00001172559	3888528|3888529|3888530|3888531|3888532	hsa-let-7b*(mirbase), hsa-let-7d*(mirbase), hsa-let-7f-1*(mirbase), hsa-miR-125a(pictar), hsa-miR-125b(pictar), hsa-miR-128(TargetScan), hsa-miR-128ab(TargetScan), hsa-miR-135b(miRanda), hsa-miR-144*(mirbase), hsa-miR-148b*(mirbase), hsa-miR-153(TargetScan|miRanda), hsa-miR-199a-5p(miRanda), hsa-miR-199ab-5p(TargetScan), hsa-miR-199b-5p(miRanda), hsa-miR-203(miRanda), hsa-miR-204(miRanda), hsa-mi…	nucleus	protein_coding	chr20	+	48599539-48605257	mesoderm development // palate development // left/right pattern formation // multicellular organismal development // osteoblast differentiation // mesoderm formation // negative regulation of transcription from RNA polymerase II promoter // negative regulation of apoptosis // cell migration // positive regulation of cell migration // cartilage morphogenesis // trophoblast giant cell differentiat…	zinc ion binding // RNA polymerase II core promoter proximal region sequence-specific DNA binding transcription factor activity involved in negative regulation of transcription // sequence-specific DNA binding // kinase binding // metal ion binding // protein binding	intracellular // cytoplasm // nucleus	Kit receptor signaling pathway:WP304 // Neural Crest Differentiation:WP2064
RP4-641G12.3	3.78137	2.8274	ENSG00000238015		2343511	ENSE00001608653	2343540			processed_pseudogene	chr1	+	79132017-79132135
OAS2	3.77163	0.0163899	ENSG00000111335	2'-5'-oligoadenylate synthetase 2, 69/71kDa [Source:HGNC Symbol;Acc:8087]	3432514	ENSE00000834925|ENSE00002375459|ENSE00002409902|ENSE00002421397|ENSE00002426996|ENSE00000834925|ENSE00002409902|ENSE00002421397|ENSE00002426996|ENSE00002348958|ENSE00002385279|ENSE00002397677|ENSE00002403667|ENSE00002425473|ENSE00002402628|ENSE00002417701	3432515|3432516|3432517|3432521|3432522|3432523|3432526|3432527	hsa-miR-1(miRanda), hsa-miR-103(miRanda), hsa-miR-107(miRanda), hsa-miR-125a-3p(miRanda), hsa-miR-129-5p(miRanda), hsa-miR-1297(miRanda), hsa-miR-135a(miRanda), hsa-miR-135b(miRanda), hsa-miR-135b*(mirbase), hsa-miR-136(miRanda), hsa-miR-137(miRanda), hsa-miR-138(miRanda), hsa-miR-139-5p(miRanda), hsa-miR-140-5p(miRanda), hsa-miR-141(miRanda), hsa-miR-144(miRanda), hsa-miR-148a(miRanda), hsa-miR-…	nucleus	protein_coding	chr12	+	113416373-113449475	nucleobase, nucleoside, nucleotide and nucleic acid metabolic process // immune response // interferon-gamma-mediated signaling pathway // purine nucleotide biosynthetic process // type I interferon-mediated signaling pathway // RNA catabolic process // cytokine-mediated signaling pathway	nucleotidyltransferase activity // nucleotide binding // transferase activity // RNA binding // 2'-5'-oligoadenylate synthetase activity // ATP binding // zinc ion binding	cytoplasm // membrane // endoplasmic reticulum // microsome // nucleus // mitochondrion // cytosol
AC074289.1	3.76464	1.41591	ENSG00000225889		2485334	ENSE00001638339|ENSE00001748061	2485353			processed_transcript	chr2	+	64370403-64490290
IL28A	3.75317	3.36874	ENSG00000183709	interleukin 28A (interferon, lambda 2) [Source:HGNC Symbol;Acc:18364]	3832887	ENSE00002216556|ENSE00002303526|ENSE00002311774|ENSE00002441331|ENSE00002500436|ENSE00002528025	3832898|3832899|3832900|3832901|3832903|3832904|3832905	hsa-miR-125b-1*(mirbase), hsa-miR-134(miRanda|mirbase), hsa-miR-15a(mirbase), hsa-miR-15b(mirbase), hsa-miR-208a(miRanda), hsa-miR-208b(miRanda), hsa-miR-216a(miRanda|mirbase), hsa-miR-216b(miRanda), hsa-miR-299-5p(mirbase), hsa-miR-325(mirbase), hsa-miR-340(miRanda), hsa-miR-374a(miRanda), hsa-miR-424(mirbase), hsa-miR-491-5p(mirbase), hsa-miR-497(mirbase), hsa-miR-499-5p(miRanda), hsa-miR-503(m…	extracellular	protein_coding	chr19	+	39755100-39760853	response to virus	cytokine activity	extracellular space // extracellular region
U6	3.74461	3.41682	ENSG00000200622	U6 spliceosomal RNA [Source:RFAM;Acc:RF00026]	2778600	ENSE00001438515	2778601			snRNA	chr4	-	96789838-96789864
RP4-620F22.2	3.73236	-0.133495	ENSG00000237568		2345801	ENSE00001597016	2345802			antisense	chr1	+	89726303-89735363
AC017076.5	3.73047	1.5834	ENSG00000225964		2539116	ENSE00001661581|ENSE00001791046|ENSE00001698406	2539124|2539121			antisense	chr2	-	6968499-6973587
RP13-452N2.1	3.72172	0.987462	ENSG00000242048		3032153	ENSE00001813468|ENSE00001927047|ENSE00001822335|ENSE00001895256	3032154|3032156|3032157			antisense	chr7	+	151503794-151556424
B4GALT5	3.71704	3.39555	ENSG00000158470	UDP-Gal:betaGlcNAc beta 1,4- galactosyltransferase, polypeptide 5 [Source:HGNC Symbol;Acc:928]	3908963	ENSE00001039083|ENSE00001039084|ENSE00001039085|ENSE00001039086|ENSE00001039088|ENSE00001039095|ENSE00001736497	3908972|3908971|3908970|3908969|3908968|3908967|3908966	hsa-miR-106a(miRanda), hsa-miR-106b(miRanda), hsa-miR-10a(miRanda), hsa-miR-130a(miRanda|pictar), hsa-miR-130ac(TargetScan), hsa-miR-130b(miRanda|pictar), hsa-miR-135a(miRanda|pictar), hsa-miR-135a-5p(TargetScan), hsa-miR-135ab(TargetScan), hsa-miR-135b(miRanda|pictar), hsa-miR-137(TargetScan|miRanda|pictar), hsa-miR-137ab(TargetScan), hsa-miR-148a(miRanda|pictar), hsa-miR-148ab-3p(TargetScan), h…	transmembrane	protein_coding	chr20	-	48253885-48329362	O-glycan processing // carbohydrate metabolic process // cellular protein metabolic process // post-translational protein modification // protein N-linked glycosylation via asparagine	galactosyltransferase activity // transferase activity, transferring glycosyl groups // metal ion binding	Golgi apparatus // integral to membrane // membrane // Golgi membrane // Golgi cisterna membrane
DDX60L	3.70679	1.07196	ENSG00000181381	DEAD (Asp-Glu-Ala-Asp) box polypeptide 60-like [Source:HGNC Symbol;Acc:26429]	2792940	ENSE00002087086|ENSE00002499073|ENSE00002504058|ENSE00002442383|ENSE00002449019|ENSE00002552498|ENSE00002574817	2792946|2792945|2792944|2792943	hsa-let-7a*(mirbase), hsa-let-7b*(mirbase), hsa-let-7d*(mirbase), hsa-miR-103(mirbase), hsa-miR-107(mirbase), hsa-miR-10a(miRanda), hsa-miR-10b(miRanda), hsa-miR-10b*(mirbase), hsa-miR-124(miRanda), hsa-miR-125a-3p(miRanda), hsa-miR-126*(mirbase), hsa-miR-128(miRanda), hsa-miR-132(miRanda), hsa-miR-133a(miRanda), hsa-miR-133b(miRanda), hsa-miR-134(miRanda), hsa-miR-135a(miRanda|mirbase), hsa-miR-…		protein_coding	chr4	-	169277907-169458786		hydrolase activity // ATP-dependent helicase activity // helicase activity // RNA binding // nucleic acid binding // DNA binding // nucleotide binding // ATP binding
RP11-452H21.4	3.70046	1.60751	ENSG00000251323		3383313	ENSE00002020056|ENSE00002065509|ENSE00002075347|ENSE00002083399	3383317|3383316|3383315|3383314			lincRNA	chr11	-	78135733-78140868
NT5C3	3.69384	0.87607	ENSG00000122643	5'-nucleotidase, cytosolic III [Source:HGNC Symbol;Acc:17820]	3045004	ENSE00001650087|ENSE00001712966|ENSE00001778981|ENSE00001900225|ENSE00001756142|ENSE00001879942|ENSE00002538250|ENSE00002562046	3045020|3045019	hsa-let-7a(RNAhybrid|miRanda), hsa-let-7b(RNAhybrid|miRanda), hsa-let-7d(RNAhybrid|miRanda), hsa-miR-1(miRanda), hsa-miR-103(RNAhybrid|miRanda|mirbase), hsa-miR-107(RNAhybrid|miRanda|mirbase), hsa-miR-122(TargetScan|miRanda), hsa-miR-122a(RNAhybrid|TargetScan|miRanda), hsa-miR-128a(RNAhybrid|miRanda), hsa-miR-128b(RNAhybrid|miRanda), hsa-miR-129-5p(miRanda), hsa-miR-132(RNAhybrid|miRanda), hsa-mi…		protein_coding	chr7	-	33055308-33102169	pyrimidine base metabolic process // nucleotide metabolic process // pyrimidine nucleoside metabolic process // pyrimidine nucleoside catabolic process // adenosine metabolic process // nucleobase, nucleoside and nucleotide metabolic process // small molecule metabolic process	hydrolase activity // magnesium ion binding // 5'-nucleotidase activity // nucleotide binding // 2'-phosphotransferase activity	cytoplasm // endoplasmic reticulum // cytosol // mitochondrion
AREG	3.67238	1.08249	ENSG00000109321	amphiregulin [Source:HGNC Symbol;Acc:651]	2731542	ENSE00001486533|ENSE00001826979|ENSE00002525794|ENSE00002443152|ENSE00002462266|ENSE00002468073|ENSE00002483383|ENSE00002506705	2731545|2731546|2731547|2731548|2731554|2731555|2731556	hsa-miR-103(miRanda), hsa-miR-106a(miRanda), hsa-miR-106b(miRanda), hsa-miR-107(miRanda), hsa-miR-129-5p(miRanda|mirbase), hsa-miR-130b(miRanda), hsa-miR-135a(miRanda|mirbase), hsa-miR-135b(miRanda|mirbase), hsa-miR-136(miRanda), hsa-miR-136*(mirbase), hsa-miR-15a(miRanda), hsa-miR-15b(miRanda), hsa-miR-15b*(mirbase), hsa-miR-16(miRanda), hsa-miR-17(miRanda), hsa-miR-181b(miRanda), hsa-miR-181c*(…	extracellular|transmembrane	protein_coding	chr4	+	75310881-75320634	cell proliferation // epidermal growth factor receptor signaling pathway // cell-cell signaling // positive regulation of DNA replication // G-protein coupled receptor protein signaling pathway	cytokine activity // protein binding // growth factor activity	extracellular space // cell surface // membrane // integral to membrane	ErbB signaling pathway:WP673 // FSH signaling pathway:WP2035
HIVEP1	3.61715	3.29398	ENSG00000095951	human immunodeficiency virus type I enhancer binding protein 1 [Source:HGNC Symbol;Acc:4920]	2895159	ENSE00001902380|ENSE00001987253|ENSE00002181236|ENSE00001949581|ENSE00002559347|ENSE00002569036|ENSE00002559347|ENSE00002569036	2895164|2895165|2895226	hsa-let-7a*(mirbase), hsa-let-7b*(mirbase), hsa-let-7d*(mirbase), hsa-let-7f-1*(mirbase), hsa-let-7g*(mirbase), hsa-miR-122(miRanda|mirbase), hsa-miR-124(TargetScan|miRanda|mirbase), hsa-miR-124ab(TargetScan), hsa-miR-125a-3p(miRanda), hsa-miR-127-5p(mirbase), hsa-miR-128(miRanda), hsa-miR-132(miRanda), hsa-miR-133a(miRanda), hsa-miR-133b(miRanda), hsa-miR-135a(miRanda), hsa-miR-135b(miRanda), hs…	nucleus	transcription regulator|protein_coding	chr6	+	12012654-12165170	negative regulation of transcription from RNA polymerase II promoter // regulation of transcription, DNA-dependent // negative regulation of transcription, DNA-dependent	nucleic acid binding // zinc ion binding // protein binding // DNA binding // metal ion binding	cytoplasm // nucleus // intracellular
FRMD7	3.59955	3.22989	ENSG00000165694	FERM domain containing 7 [Source:HGNC Symbol;Acc:8079]	4022009	ENSE00001095572|ENSE00001095575|ENSE00001095576|ENSE00001095577|ENSE00001215459|ENSE00001215464	4022020|4022019|4022016|4022015|4022014|4022013|4022012	hsa-let-7a(RNAhybrid|miRanda), hsa-let-7b(RNAhybrid|miRanda), hsa-let-7c(RNAhybrid|miRanda), hsa-let-7d(RNAhybrid), hsa-let-7e(RNAhybrid|miRanda), hsa-let-7i(RNAhybrid|miRanda), hsa-miR-100(RNAhybrid|miRanda), hsa-miR-103(RNAhybrid|miRanda), hsa-miR-106a(RNAhybrid|miRanda), hsa-miR-107(RNAhybrid|miRanda), hsa-miR-124a(RNAhybrid|TargetScan|miRanda), hsa-miR-128a(RNAhybrid|TargetScan|miRanda), hsa-…		protein_coding	chrX	-	131214065-131253645	nervous system development // regulation of neuron projection development	molecular_function // binding	cytoskeleton // neuron projection // growth cone // neuronal cell body
AC008697.1	3.58894	-0.670552	ENSG00000249738		2837853	ENSE00002061392	2837862			processed_transcript	chr5	+	158737961-158789751
CTAGE12P	3.58269	-0.225646	ENSG00000215441	CTAGE family, member 12, pseudogene [Source:HGNC Symbol;Acc:37297]	3202461	ENSE00001764235	3202468			processed_pseudogene	chr9	-	27608135-27610193
TNFAIP2	3.57368	2.92402	ENSG00000185215	tumor necrosis factor, alpha-induced protein 2 [Source:HGNC Symbol;Acc:11895]	3553531	ENSE00001293178|ENSE00001772614|ENSE00002265073|ENSE00002546885|ENSE00001319335|ENSE00002546995|ENSE00002561681|ENSE00001602501|ENSE00002538266|ENSE00001604553|ENSE00001806502|ENSE00002541144|ENSE00002568551|ENSE00002575244|ENSE00001736909|ENSE00002548438|ENSE00002574457|ENSE00001764173|ENSE00002539735|ENSE00002539886|ENSE00002554887|ENSE00002558982|ENSE00002567074	3553545|3553550|3553551|3553552|3553554|3553555	hsa-miR-10a(miRanda), hsa-miR-10b(miRanda), hsa-miR-125a-3p(miRanda), hsa-miR-145(miRanda), hsa-miR-149(miRanda), hsa-miR-18b*(mirbase), hsa-miR-20a(miRanda), hsa-miR-20b(miRanda), hsa-miR-296-5p(mirbase), hsa-miR-300(miRanda|mirbase), hsa-miR-30a(miRanda), hsa-miR-30b(miRanda), hsa-miR-30c(miRanda), hsa-miR-30d(miRanda), hsa-miR-30e(miRanda), hsa-miR-326(miRanda), hsa-miR-330-5p(miRanda), hsa-mi…	extracellular	protein_coding	chr14	+	103589541-103603655	cell differentiation // angiogenesis // multicellular organismal development		extracellular space
DNAJC6	3.57245	2.16758	ENSG00000116675	DnaJ (Hsp40) homolog, subfamily C, member 6 [Source:HGNC Symbol;Acc:15469]	2340350	ENSE00000774042|ENSE00001892564|ENSE00001954494|ENSE00001173726|ENSE00001935219|ENSE00001173730|ENSE00001844902|ENSE00001173734|ENSE00001857623|ENSE00001891752|ENSE00001173740|ENSE00001861644|ENSE00001870771|ENSE00001173746|ENSE00001851257|ENSE00001886221|ENSE00001889828|ENSE00001173751|ENSE00001938730|ENSE00001178591|ENSE00001865074|ENSE00002562047|ENSE00002563288	2340377|2340378|2340379|2340381|2340384|2340385|2340386|2340387	hsa-miR-101(TargetScan|miRanda), hsa-miR-101ab(TargetScan), hsa-miR-129(TargetScan|miRanda), hsa-miR-129-5p(miRanda), hsa-miR-132(miRanda), hsa-miR-133a(miRanda), hsa-miR-133b(miRanda), hsa-miR-134(miRanda), hsa-miR-136(miRanda), hsa-miR-141(miRanda), hsa-miR-143(miRanda), hsa-miR-144(TargetScan|miRanda), hsa-miR-145(miRanda), hsa-miR-154(miRanda), hsa-miR-194(miRanda), hsa-miR-198(TargetScan|miR…		protein_coding	chr1	+	65713933-65881482	post-Golgi vesicle-mediated transport // dephosphorylation // cellular membrane organization	phosphatase activity // hydrolase activity // protein tyrosine phosphatase activity // SH3 domain binding // protein binding // heat shock protein binding	cytosol
MYO10	3.57182	2.74427	ENSG00000145555	myosin X [Source:HGNC Symbol;Acc:7593]	2850071	ENSE00001207851|ENSE00002082139|ENSE00001402891|ENSE00002041939|ENSE00002542058|ENSE00002564563|ENSE00001430478|ENSE00002019832|ENSE00002075012|ENSE00002086621	2850117|2850116|2850114	hsa-let-7a(RNAhybrid|miRanda), hsa-let-7d(RNAhybrid|miRanda), hsa-let-7g(RNAhybrid|miRanda), hsa-let-7i(RNAhybrid|miRanda), hsa-miR-100(RNAhybrid|miRanda), hsa-miR-103(RNAhybrid|miRanda), hsa-miR-106a(miRanda), hsa-miR-106b(miRanda|pictar), hsa-miR-107(RNAhybrid|miRanda), hsa-miR-10a(miRanda), hsa-miR-10b(miRanda), hsa-miR-1192(TargetScan), hsa-miR-1193-5p(TargetScan), hsa-miR-124(TargetScan|miRa…		protein_coding	chr5	-	16668423-16934639	axon guidance // positive regulation of cell-cell adhesion // signal transduction	nucleotide binding // actin binding // binding // protein binding // motor activity // ATP binding	cytoskeleton // filopodium // neuron projection // myosin complex // neuronal cell body
IRF1	3.57066	2.88828	ENSG00000125347	interferon regulatory factor 1 [Source:HGNC Symbol;Acc:6116]	2875348	ENSE00001641566|ENSE00002478667|ENSE00002503677|ENSE00001824311|ENSE00002449778|ENSE00002467948|ENSE00002490320	2875365|2875364|2875363|2875362	hsa-miR-103(miRanda), hsa-miR-106a(miRanda), hsa-miR-106ab(TargetScan), hsa-miR-106b(miRanda|pictar), hsa-miR-107(miRanda), hsa-miR-124(TargetScan|miRanda|mirbase), hsa-miR-124*(mirbase), hsa-miR-124ab(TargetScan), hsa-miR-125a-3p(miRanda), hsa-miR-129-5p(miRanda), hsa-miR-130a(miRanda|pictar), hsa-miR-130ac(TargetScan), hsa-miR-130b(miRanda|pictar), hsa-miR-132(TargetScan|mirbase), hsa-miR-134(m…		transcription regulator|protein_coding	chr5	-	131817411-131865144	cytokine-mediated signaling pathway // cellular response to mechanical stimulus // blood coagulation // positive regulation of cell death // cellular response to peptide hormone stimulus // cellular response to dsRNA // negative regulation of tyrosine phosphorylation of Stat1 protein // transcription from RNA polymerase II promoter // cellular response to interleukin-1 // regulation of gene expre…	DNA binding // sequence-specific DNA binding // sequence-specific DNA binding transcription factor activity // protein binding // regulatory region DNA binding	nucleus // nucleoplasm // cytosol	IL-6 signaling pathway:WP364 // Senescence and Autophagy:WP615 // Prolactin Signaling Pathway:WP2037 // Type II interferon signaling (IFNG):WP619 // Apoptosis:WP254
EREG	3.56707	0.0544835	ENSG00000124882	epiregulin [Source:HGNC Symbol;Acc:3443]	2731513	ENSE00000851078|ENSE00002061269|ENSE00000851079|ENSE00002025904|ENSE00000851080|ENSE00002069057|ENSE00001025095|ENSE00002076390|ENSE00002463094|ENSE00002468915	2731515|2731517|2731522|2731524|2731527|2731528	hsa-miR-106a(miRanda), hsa-miR-106ab(TargetScan), hsa-miR-106b(miRanda|pictar), hsa-miR-129-5p(miRanda), hsa-miR-1297(miRanda), hsa-miR-130a(miRanda|mirbase|pictar), hsa-miR-130ac(TargetScan), hsa-miR-130b(miRanda|pictar), hsa-miR-135a(mirbase), hsa-miR-142-3p(miRanda), hsa-miR-144(miRanda), hsa-miR-150(miRanda), hsa-miR-17(TargetScan|miRanda), hsa-miR-17-5p(TargetScan|pictar), hsa-miR-181a(miRan…	extracellular	protein_coding	chr4	+	75221652-75252127	positive regulation of mitosis // cytokine-mediated signaling pathway // positive regulation of fibroblast proliferation // cell differentiation // negative regulation of epithelial cell proliferation // mRNA transcription // primary follicle stage // angiogenesis // multicellular organismal development // keratinocyte proliferation // anatomical structure morphogenesis // ovulation // positive r…	epidermal growth factor receptor binding // growth factor activity // protein binding	extracellular space // integral to plasma membrane // plasma membrane // extracellular region	ErbB signaling pathway:WP673
GP1BA	3.56395	2.30744	ENSG00000185245	glycoprotein Ib (platelet), alpha polypeptide [Source:HGNC Symbol;Acc:4439]	3707335	BC027955-2|ENSE00002252699|ENSE00002284563|J02940-2|BC027955-3|ENSE00001799341|ENSE00002252699|J02940-3|ENSE00001645621|ENSE00002273883	3707337|3707338|3707339|3707340|3707343|3707344|3707345|3707346|3707347	hsa-miR-106a(mirbase), hsa-miR-106b(mirbase), hsa-miR-10a(miRanda|mirbase), hsa-miR-10b(miRanda), hsa-miR-130a(miRanda), hsa-miR-130b(miRanda), hsa-miR-153(miRanda), hsa-miR-17(mirbase), hsa-miR-20a(mirbase), hsa-miR-20b(mirbase), hsa-miR-220b(mirbase), hsa-miR-299-3p(miRanda), hsa-miR-299-5p(mirbase), hsa-miR-300(miRanda), hsa-miR-329(mirbase), hsa-miR-361-3p(mirbase), hsa-miR-373(mirbase), hsa-…		protein_coding	chr17	+	4828015-4839649	fibrinolysis // hemostasis // cell morphogenesis // cell surface receptor linked signaling pathway // blood coagulation // thrombin receptor signaling pathway // regulation of blood coagulation // cell adhesion // blood coagulation, intrinsic pathway // platelet activation	thrombin receptor activity // protein binding	membrane fraction // integral to plasma membrane // plasma membrane
TNFSF9	3.55915	2.6002	ENSG00000125657	tumor necrosis factor (ligand) superfamily, member 9 [Source:HGNC Symbol;Acc:11939]	3818468	ENSE00001053499|ENSE00001159913|ENSE00001243732	3818473|3818474|3818475|3818476|3818477|3818478|3818479	hsa-let-7(TargetScan), hsa-let-7a(miRanda|mirbase), hsa-let-7b(miRanda|mirbase), hsa-let-7c(miRanda|mirbase), hsa-let-7d(miRanda), hsa-let-7e(miRanda|mirbase), hsa-let-7f(miRanda|mirbase), hsa-let-7g(miRanda), hsa-let-7i(miRanda), hsa-miR-122(miRanda), hsa-miR-130a(mirbase), hsa-miR-130b(mirbase), hsa-miR-15abc(TargetScan), hsa-miR-16(TargetScan), hsa-miR-16abc(TargetScan), hsa-miR-182(miRanda|mi…	extracellular|transmembrane	protein_coding	chr19	+	6515472-6580086	regulation of cell proliferation // cell proliferation // apoptosis // signal transduction // cell-cell signaling // immune response	cytokine activity // tumor necrosis factor receptor binding // receptor binding	membrane // extracellular space // integral to membrane // plasma membrane
GBP1P1	3.55116	2.776	ENSG00000225492	guanylate binding protein 1, interferon-inducible pseudogene 1 [Source:HGNC Symbol;Acc:39561]	2345849|2345861	ENSE00001704746|ENSE00002032098|ENSE00001731546|ENSE00002063297	2345853|2345864	hsa-miR-137(mirbase), hsa-miR-18b(mirbase), hsa-miR-26a-2*(mirbase), hsa-miR-433(mirbase), hsa-miR-519a(mirbase), hsa-miR-519b-3p(mirbase), hsa-miR-519c-3p(mirbase), hsa-miR-532-5p(mirbase), hsa-miR-660(mirbase)		transcribed_unprocessed_pseudogene	chr1	+	89873220-89919493
RP1-313L4.3	3.53981	1.99265	ENSG00000232194		2366010	ENSE00001685224|ENSE00001795176	2366011|2366012			antisense	chr1	+	167789671-167790863
PHF19	3.53476	3.13828	ENSG00000119403	PHD finger protein 19 [Source:HGNC Symbol;Acc:24566]	3223687	ENSE00000724232|ENSE00001837313|ENSE00001839357|ENSE00001891262|ENSE00001611765|ENSE00001681186|ENSE00001842845|ENSE00001662900|ENSE00002551865|ENSE00002556222|ENSE00001668312|ENSE00001687282|ENSE00001844199|ENSE00001788755|ENSE00001837313|ENSE00001839357|ENSE00001922717|ENSE00001953605|ENSE00002316959	3223703|3223702|3223701|3223700|3223698	hsa-miR-103(miRanda), hsa-miR-107(miRanda), hsa-miR-1192(TargetScan), hsa-miR-122(TargetScan|miRanda), hsa-miR-122a(TargetScan), hsa-miR-124(TargetScan|miRanda), hsa-miR-124ab(TargetScan), hsa-miR-125a-3p(miRanda), hsa-miR-127-3p(mirbase), hsa-miR-127-5p(mirbase), hsa-miR-133a(miRanda|mirbase), hsa-miR-133b(miRanda|mirbase), hsa-miR-1352(TargetScan), hsa-miR-135a(miRanda), hsa-miR-135b(miRanda), …	nucleus	transcription regulator|protein_coding	chr9	-	123617624-123657262	regulation of transcription, DNA-dependent	nucleic acid binding // zinc ion binding // protein binding // metal ion binding	nucleus
GS1-115G20.1	3.53181	3.3339	ENSG00000230470		2371599	ENSE00001648726|ENSE00001780791	2371600|2371602			sense_intronic	chr1	+	184377508-184381532
FST	3.5236	1.28115	ENSG00000134363	follistatin [Source:HGNC Symbol;Acc:3971]	2809399	ENSE00000743379|ENSE00001951058|ENSE00000743381|ENSE00001930411|ENSE00002062969|ENSE00000743382|ENSE00001891938|ENSE00001904910|ENSE00000743383|ENSE00001914843	2809403|2809405|2809406|2809409|2809410	hsa-let-7f-2*(mirbase), hsa-let-7g(mirbase), hsa-miR-101(TargetScan), hsa-miR-101ab(TargetScan), hsa-miR-1271(TargetScan|miRanda), hsa-miR-128a(mirbase), hsa-miR-129-5p(miRanda), hsa-miR-134(miRanda), hsa-miR-141(miRanda), hsa-miR-143(miRanda), hsa-miR-144(TargetScan|mirbase), hsa-miR-182(TargetScan|miRanda), hsa-miR-19a(RNAhybrid|miRanda), hsa-miR-200a(miRanda), hsa-miR-217(miRanda), hsa-miR-22*…	extracellular	protein_coding	chr5	+	52776244-52782421	negative regulation of activin receptor signaling pathway // female gonad development // BMP signaling pathway // gamete generation // pattern specification process // negative regulation of transcription from RNA polymerase II promoter // hemopoietic progenitor cell differentiation // positive regulation of hair follicle development // keratinocyte proliferation // negative regulation of cell di…	binding // signal transducer activity // heparan sulfate proteoglycan binding // protein binding // activin binding	cytoplasm // nucleus // extracellular region	TGF Beta Signaling Pathway:WP560
ABTB2	3.49568	3.22578	ENSG00000166016	ankyrin repeat and BTB (POZ) domain containing 2 [Source:HGNC Symbol;Acc:23842]	3368940	ENSE00001142579|ENSE00002157071|ENSE00001142587|ENSE00002161401|ENSE00001279151|ENSE00002179028	3368988|3368985|3368977	hsa-let-7b(miRanda), hsa-let-7f(RNAhybrid|miRanda), hsa-let-7g(RNAhybrid|miRanda), hsa-let-7i(miRanda), hsa-miR-101(TargetScan|miRanda), hsa-miR-101ab(TargetScan), hsa-miR-103(RNAhybrid|miRanda), hsa-miR-107(RNAhybrid|miRanda), hsa-miR-10b(RNAhybrid|miRanda), hsa-miR-122(miRanda), hsa-miR-122a(RNAhybrid|miRanda), hsa-miR-127(RNAhybrid|miRanda), hsa-miR-128a(RNAhybrid|miRanda), hsa-miR-128b(RNAhyb…		protein_coding	chr11	-	34174550-34378241	regulation of cell growth	molecular_function // protein binding // DNA binding	cellular_component
AC073072.5	3.47979	1.84642	ENSG00000179428		3041244	ENSE00001228191|ENSE00001228200	3041248|3041247|3041246|3041245	hsa-miR-10b*(mirbase), hsa-miR-139-3p(mirbase), hsa-miR-193a-5p(mirbase), hsa-miR-23b(mirbase), hsa-miR-26b(mirbase), hsa-miR-29b(mirbase), hsa-miR-323-3p(mirbase), hsa-miR-335*(mirbase), hsa-miR-526b(mirbase), hsa-miR-541*(mirbase), hsa-miR-542-5p(mirbase), hsa-miR-597(mirbase), hsa-miR-599(mirbase), hsa-miR-604(mirbase), hsa-miR-659(mirbase), hsa-miR-668(mirbase), hsa-miR-99a*(mirbase)		antisense	chr7	-	22765147-22767226
RP11-95M15.2	3.47774	2.37291	ENSG00000220412		2976259	ENSE00001548342	2976276|2976275|2976274|2976273|2976272|2976271|2976270|2976269|2976268|2976266			pseudogene	chr6	-	138026576-138028300
RP4-794H19.4	3.47394	1.1405	ENSG00000230812		2338384	ENSE00001600410|ENSE00001702204|ENSE00001736143|ENSE00001675250	2338421|2338423			lincRNA	chr1	+	59486102-59510218
NINJ1	3.46647	2.76296	ENSG00000131669	ninjurin 1 [Source:HGNC Symbol;Acc:7824]	3215146	ENSE00000900699|ENSE00001907560|ENSE00001914657|ENSE00000900700|ENSE00001861851|ENSE00001886240|ENSE00001909733|ENSE00001467135|ENSE00001920896|ENSE00001934732|ENSE00001831915|ENSE00001881234|ENSE00001910436|ENSE00001950271	3215154|3215151|3215148|3215147	hsa-let-7a*(mirbase), hsa-let-7b*(mirbase), hsa-let-7d*(mirbase), hsa-let-7f-1*(mirbase), hsa-let-7f-2*(mirbase), hsa-miR-1(miRanda), hsa-miR-135b*(mirbase), hsa-miR-138(TargetScan|miRanda|mirbase), hsa-miR-138ab(TargetScan), hsa-miR-145(miRanda|mirbase), hsa-miR-185(miRanda), hsa-miR-1ab(TargetScan), hsa-miR-206(TargetScan|miRanda), hsa-miR-214*(mirbase), hsa-miR-22(miRanda|mirbase), hsa-miR-299…	transmembrane	protein_coding	chr9	-	95883888-95899812	cell adhesion // tissue regeneration // nervous system development		integral to membrane // membrane
TMEM217	3.46006	1.09993	ENSG00000172738	transmembrane protein 217 [Source:HGNC Symbol;Acc:21238]	2952198	ENSE00001192460|ENSE00001936243|ENSE00001426610|ENSE00001810409|ENSE00001936847|ENSE00001817979|ENSE00001936243|ENSE00002453759|ENSE00002531548	2952211|2952210|2952209|2952208|2952207|2952206|2952205|2952203	hsa-miR-103(miRanda|mirbase), hsa-miR-106a(miRanda), hsa-miR-106b(miRanda), hsa-miR-107(miRanda|mirbase), hsa-miR-125a-3p(miRanda), hsa-miR-128(miRanda), hsa-miR-130a(miRanda), hsa-miR-130b(miRanda), hsa-miR-132(miRanda), hsa-miR-136(miRanda), hsa-miR-143(miRanda), hsa-miR-144(miRanda), hsa-miR-146b-3p(mirbase), hsa-miR-148a(miRanda), hsa-miR-148b(miRanda), hsa-miR-152(miRanda), hsa-miR-15a(miRan…	transmembrane	protein_coding	chr6	-	37180746-37210091			integral to membrane // membrane
SNORA9	3.45905	3.1556	ENSG00000206942	small nucleolar RNA, H/ACA box 9 [Source:HGNC Symbol;Acc:32597]	3048959	ENSE00001809132	3048967			snoRNA	chr7	-	45025057-45025095
RP3-508I15.14	3.45414	1.30994	ENSG00000225450		3945448	ENSE00001680293	3945449			antisense	chr22	+	39135056-39144962
MACC1	3.45098	2.91376	ENSG00000183742	metastasis associated in colon cancer 1 [Source:HGNC Symbol;Acc:30215]	3040518	AK128850-3|ENSE00001312665|ENSE00001554656|ENSE00001295919|ENSE00001317933	3040574|3040573|3040572|3040571|3040570|3040569|3040568|3040566|3040565	hsa-miR-1(mirbase), hsa-miR-141(TargetScan|miRanda), hsa-miR-143(miRanda), hsa-miR-145(miRanda), hsa-miR-146a(miRanda), hsa-miR-146b-5p(miRanda), hsa-miR-149(miRanda), hsa-miR-154(mirbase), hsa-miR-154*(mirbase), hsa-miR-155(miRanda|mirbase), hsa-miR-15a(RNAhybrid|miRanda), hsa-miR-181a(miRanda), hsa-miR-181a*(mirbase), hsa-miR-181b(miRanda), hsa-miR-181c(miRanda), hsa-miR-186(TargetScan|miRanda)…	nucleus	transcription regulator|protein_coding	chr7	-	20180516-20250653	regulation of transcription, DNA-dependent // positive regulation of cell division	growth factor activity	cytoplasm // nucleus // plasma membrane
NFKB1	3.447	2.95741	ENSG00000109320	nuclear factor of kappa light polypeptide gene enhancer in B-cells 1 [Source:HGNC Symbol;Acc:7794]	2737717	ENSE00002055243|ENSE00002434559|ENSE00002437127	2737753	hsa-miR-103(RNAhybrid|miRanda), hsa-miR-107(RNAhybrid|miRanda), hsa-miR-10a*(mirbase), hsa-miR-122a(RNAhybrid|miRanda), hsa-miR-129-5p(miRanda), hsa-miR-1297(miRanda), hsa-miR-130a(RNAhybrid|miRanda), hsa-miR-138(RNAhybrid|miRanda|mirbase), hsa-miR-147(RNAhybrid|miRanda), hsa-miR-148b(RNAhybrid|miRanda), hsa-miR-149(RNAhybrid|miRanda), hsa-miR-152(RNAhybrid), hsa-miR-15a(RNAhybrid|TargetScan|miRa…		transcription regulator|protein_coding	chr4	+	103422509-103538108	toll-like receptor 2 signaling pathway // toll-like receptor 3 signaling pathway // TRIF-dependent toll-like receptor signaling pathway // positive regulation of canonical Wnt receptor signaling pathway // cellular response to mechanical stimulus // Toll signaling pathway // toll-like receptor 1 signaling pathway // negative regulation of transcription from RNA polymerase II promoter // negative …	heat shock protein binding // nucleic acid binding transcription factor activity // DNA binding // sequence-specific DNA binding // double-stranded DNA binding // protein homodimerization activity // transcription regulatory region DNA binding // sequence-specific DNA binding transcription factor activity // protein binding // regulatory region DNA binding // protein dimerization activity	cytoplasm // nucleus // mitochondrion // nucleoplasm // I-kappaB/NF-kappaB complex // protein complex // cytosol // nucleolus	TNF alpha Signaling Pathway:WP231 // TFs Regulate miRNAs related to cardiac hypertrophy:WP1559 // EBV LMP1 signaling:WP262 // RANKL/RANK Signaling Pathway:WP2018 // Oxidative Stress:WP408 // Toll-like receptor signaling pathway:WP75 // Apoptosis Modulation by HSP70:WP384 // MicroRNAs in cardiomyocyte hypertrophy:WP1544 // Osteopontin Signaling:WP1434 // IL-1 signaling pathway:WP195 // Selenium Pa…
RP11-24F11.5	3.44645	1.03607	ENSG00000240310		4047185	ENSE00001781904	4047195			processed_transcript	chr3	+	46451071-46454366
RP11-551L14.1	3.44625	2.47663	ENSG00000177359		3449591	AL831947-5|ENSE00002103336|ENSE00002229768|ENSE00001591735|ENSE00002551685|ENSE00002566820|ENSE00001685454|ENSE00002283633	3449613|3449612|3449610|3449609|3449608	hsa-miR-134(mirbase), hsa-miR-200b(mirbase), hsa-miR-200c(mirbase), hsa-miR-323-3p(mirbase), hsa-miR-361-5p(mirbase), hsa-miR-362-5p(mirbase), hsa-miR-374a*(mirbase), hsa-miR-380(mirbase), hsa-miR-382(mirbase), hsa-miR-429(mirbase), hsa-miR-494(mirbase), hsa-miR-498(mirbase), hsa-miR-499-3p(mirbase), hsa-miR-499-5p(mirbase), hsa-miR-509-3p(mirbase), hsa-miR-520f(mirbase), hsa-miR-532-5p(mirbase),…	extracellular	transcribed_unprocessed_pseudogene	chr12	-	31258084-31370599
P2RX7	3.42105	3.1257	ENSG00000089041	purinergic receptor P2X, ligand-gated ion channel, 7 [Source:HGNC Symbol;Acc:8537]	3434726	ENSE00002217016|ENSE00002233634|ENSE00002259170|ENSE00002292696|ENSE00002321459|ENSE00002323611|ENSE00002379143|ENSE00002412667|ENSE00002561844|ENSE00002569487|ENSE00002371235|ENSE00002382594|ENSE00002412539|ENSE00002371775|ENSE00002382955|ENSE00002389432	3434728|3434733|3434739	hsa-let-7c(miRanda), hsa-miR-106a(miRanda|mirbase), hsa-miR-106b(miRanda|mirbase), hsa-miR-125a-3p(TargetScan|miRanda), hsa-miR-127-3p(miRanda|mirbase), hsa-miR-128(miRanda), hsa-miR-129-5p(miRanda), hsa-miR-136(miRanda), hsa-miR-150(miRanda), hsa-miR-152(miRanda), hsa-miR-1554(TargetScan), hsa-miR-17(miRanda|mirbase), hsa-miR-181b(miRanda), hsa-miR-183(miRanda), hsa-miR-186(TargetScan|miRanda), …	extracellular	receptor|protein_coding	chr12	+	121570674-121624365	regulation of action potential in neuron // membrane budding // plasma membrane organization // cell surface receptor linked signaling pathway // response to zinc ion // positive regulation of bone mineralization // mitochondrion organization // response to bacterium // response to mechanical stimulus // release of sequestered calcium ion into cytosol // positive regulation of calcium ion transpo…	zinc ion binding // purinergic nucleotide receptor activity // extracellular ATP-gated cation channel activity // ATP binding // receptor binding // channel activity // magnesium ion binding // copper ion binding // protein homodimerization activity // ion channel activity // protein binding // receptor activity // lipopolysaccharide binding	neuromuscular junction // integral to membrane // external side of plasma membrane // neuronal cell body // synaptosome // membrane // cytoplasm // integral to nuclear inner membrane // bleb // cell-cell junction // integral to plasma membrane // plasma membrane // terminal button // membrane raft
DUSP5	3.40752	0.438599	ENSG00000138166	dual specificity phosphatase 5 [Source:HGNC Symbol;Acc:3071]	3263743	ENSE00001899105|ENSE00002478085|ENSE00002490277|ENSE00001916379|ENSE00002445830|ENSE00002495123	3263764|3263768	hsa-miR-101(TargetScan), hsa-miR-101ab(TargetScan), hsa-miR-103(miRanda), hsa-miR-107(miRanda), hsa-miR-10a(miRanda), hsa-miR-10b(miRanda|mirbase), hsa-miR-125a-5p(miRanda), hsa-miR-125b(miRanda), hsa-miR-128(TargetScan), hsa-miR-128a(pictar), hsa-miR-128ab(TargetScan), hsa-miR-128b(pictar), hsa-miR-1297(TargetScan|miRanda), hsa-miR-133a(miRanda), hsa-miR-133abc(TargetScan), hsa-miR-133b(miRanda)…		receptor|protein_coding	chr10	+	112216383-112271252	endoderm formation // dephosphorylation // protein dephosphorylation // inactivation of MAPK activity // negative regulation of transcription, DNA-dependent // peptidyl-tyrosine dephosphorylation	hydrolase activity // protein tyrosine/serine/threonine phosphatase activity // protein tyrosine phosphatase activity // MAP kinase tyrosine/serine/threonine phosphatase activity // phosphatase activity	nucleoplasm // nucleus	MAPK signaling pathway:WP382
Y_RNA	3.40666	0.403019	ENSG00000202385	Y RNA [Source:RFAM;Acc:RF00019]	2421843	ENSE00001440278	2421868			misc_RNA	chr1	-	89485991-89486021
SNORA41	3.39186	-0.475656	ENSG00000207516	Small nucleolar RNA SNORA41 [Source:RFAM;Acc:RF00403]	3592420	ENSE00001499793	3592465	hsa-miR-129-5p(miRanda), hsa-miR-342-3p(miRanda), hsa-miR-377(miRanda), hsa-miR-599(miRanda)		snoRNA	chr15	+	45829448-45829571
SP140	3.38071	2.16828	ENSG00000079263	SP140 nuclear body protein [Source:HGNC Symbol;Acc:17133]	2531233	ENSE00001821366|ENSE00002450600|ENSE00002539452|ENSE00002543967|ENSE00002247989|ENSE00002449210|ENSE00002469821	2531239|2531240|2531243	hsa-let-7a(miRanda|mirbase), hsa-let-7b(mirbase), hsa-let-7c(mirbase), hsa-let-7d(miRanda|mirbase), hsa-let-7e(mirbase), hsa-let-7f(mirbase), hsa-let-7g(miRanda|mirbase), hsa-let-7i(miRanda|mirbase), hsa-miR-106a*(mirbase), hsa-miR-10a(mirbase), hsa-miR-10b(mirbase), hsa-miR-10b*(mirbase), hsa-miR-122(mirbase), hsa-miR-129*(mirbase), hsa-miR-129-3p(mirbase), hsa-miR-141(miRanda), hsa-miR-142-3p(m…		protein_coding	chr2	+	231090453-231177855	defense response // regulation of transcription, DNA-dependent // transcription, DNA-dependent	sequence-specific DNA binding transcription factor activity // zinc ion binding // binding // protein binding // DNA binding // metal ion binding	cytoplasm // nucleolus // nucleus // nuclear envelope // nucleoplasm
UNC5C	3.37773	3.0949	ENSG00000182168	unc-5 homolog C (C. elegans) [Source:HGNC Symbol;Acc:12569]	2778440	ENSE00001291369|ENSE00001294689|ENSE00001762045|ENSE00001296559|ENSE00001298838|ENSE00001305606|ENSE00001309274|ENSE00001312911|ENSE00002021713|ENSE00002052898|ENSE00001316821|ENSE00002029469|ENSE00002159302	2778535|2778534|2778508|2778507|2778502|2778494|2778486|2778480|2778472|2778470|2778469	hsa-miR-125a(pictar), hsa-miR-125a-5p(TargetScan|miRanda), hsa-miR-125b(miRanda|pictar), hsa-miR-125b-5p(TargetScan), hsa-miR-133abc(TargetScan), hsa-miR-141(TargetScan|miRanda), hsa-miR-148a(miRanda|mirbase), hsa-miR-148b(miRanda|mirbase), hsa-miR-148b*(mirbase), hsa-miR-149(miRanda), hsa-miR-152(miRanda|mirbase), hsa-miR-153(TargetScan), hsa-miR-155(TargetScan), hsa-miR-185(TargetScan), hsa-miR…	transmembrane	protein_coding	chr4	-	96084906-96470366	regulation of cell migration // brain development // apoptosis // netrin-activated signaling pathway // signal transduction // axon guidance // multicellular organismal development	netrin receptor activity // protein binding // receptor activity	integral to membrane // plasma membrane
CDKN2A	3.36874	2.70831	ENSG00000147889	cyclin-dependent kinase inhibitor 2A (melanoma, p16, inhibits CDK4) [Source:HGNC Symbol;Acc:1787]	3201437	ENSE00001017087|ENSE00001422939|ENSE00001483879|ENSE00001831262|ENSE00001833804|ENSE00001422939|ENSE00001833804|ENSE00001483879|ENSE00001608745|ENSE00001764581|ENSE00001801793|ENSE00001854995|ENSE00001888208|ENSE00001854995|ENSE00001869207|ENSE00001916712|ENSE00001925197|ENSE00001885678|ENSE00001904663|ENSE00001917051|ENSE00001936961|ENSE00001938650|ENSE00002202547|ENSE00001943092|ENSE00001944883…	3201483|3201481|3201480|3201478|3201477|3201474|3201473|3201467|3201466|3201465|3201461|3201458|3201457|3201454|3201448	hsa-miR-10b(mirbase), hsa-miR-125a-5p(miRanda|mirbase), hsa-miR-125b(miRanda|mirbase), hsa-miR-126(mirbase), hsa-miR-128(miRanda), hsa-miR-128a(mirbase), hsa-miR-134(miRanda|mirbase), hsa-miR-136(miRanda), hsa-miR-136*(mirbase), hsa-miR-146b-3p(mirbase), hsa-miR-147b(mirbase), hsa-miR-186(miRanda), hsa-miR-20a(mirbase), hsa-miR-214(miRanda), hsa-miR-23a(miRanda), hsa-miR-23b(miRanda), hsa-miR-24(…	nucleus	transcription regulator|protein_coding	chr9	-	21939026-21995086	negative regulation of immature T cell proliferation in thymus // protein K63-linked ubiquitination // cellular senescence // negative regulation of cell growth // G1/S transition of mitotic cell cycle // G1 phase of mitotic cell cycle // positive regulation of DNA damage response, signal transduction by p53 class mediator // positive regulation of apoptosis involved in mammary gland involution /…	MDM2 binding // DNA binding // ubiquitin-protein ligase inhibitor activity // transcription factor binding // kinase activity // NF-kappaB binding // cyclin-dependent protein kinase inhibitor activity // protein kinase binding // sequence-specific DNA binding transcription factor activity // protein binding // p53 binding	cytoplasm // nuclear body // nucleolus // nucleus // nucleoplasm // granular component // protein complex // cytosol	G1 to S cell cycle control:WP45 // Senescence and Autophagy:WP615 // Cell cycle:WP179 // Apoptosis:WP254
TMPRSS13	3.36609	0.0335424	ENSG00000137747	transmembrane protease, serine 13 [Source:HGNC Symbol;Acc:29808]	3393536	ENSE00000930747|ENSE00002151853|ENSE00002142359|ENSE00002146365|ENSE00002160982|ENSE00002161402|ENSE00002174960|ENSE00002185490|ENSE00002441390|ENSE00002476727|ENSE00002441708|ENSE00002449258	3393577|3393556|3393555|3393552	hsa-let-7c*(mirbase), hsa-miR-100(miRanda), hsa-miR-101(miRanda), hsa-miR-103(miRanda), hsa-miR-107(miRanda), hsa-miR-10a(miRanda), hsa-miR-10b(miRanda|mirbase), hsa-miR-125a(pictar), hsa-miR-125a-5p(TargetScan|miRanda), hsa-miR-125b(miRanda|pictar), hsa-miR-125b-5p(TargetScan), hsa-miR-128(miRanda), hsa-miR-130a*(mirbase), hsa-miR-133a(miRanda), hsa-miR-133b(miRanda), hsa-miR-136(miRanda), hsa-m…	transmembrane	receptor|protein_coding	chr11	-	117771377-117809897	proteolysis	serine-type endopeptidase activity // scavenger receptor activity // catalytic activity // serine-type exopeptidase activity // peptidase activity	integral to membrane // membrane
RP11-21C4.1	3.36409	-0.79705	ENSG00000254102		3138185	ENSE00002130692	3138192			processed_transcript	chr8	-	65489518-65493751
NXN	3.35744	2.7544	ENSG00000167693	nucleoredoxin [Source:HGNC Symbol;Acc:18008]	3739867	ENSE00001260877|ENSE00001623015|ENSE00001695974|ENSE00002307880|ENSE00001740837|ENSE00002387361|ENSE00002407932	3739892|3739890|3739889|3739888|3739872	hsa-miR-100(mirbase), hsa-miR-124(TargetScan|miRanda), hsa-miR-124ab(TargetScan), hsa-miR-125a-3p(miRanda), hsa-miR-132(miRanda), hsa-miR-135a(miRanda), hsa-miR-135b(miRanda), hsa-miR-138(miRanda), hsa-miR-149(miRanda), hsa-miR-150(miRanda), hsa-miR-185(miRanda), hsa-miR-22(miRanda), hsa-miR-221(miRanda), hsa-miR-222(miRanda|mirbase), hsa-miR-296-5p(mirbase), hsa-miR-301a(miRanda), hsa-miR-329(mi…	nucleus	protein_coding	chr17	-	704969-882315	cell differentiation // Wnt receptor signaling pathway // cell redox homeostasis // multicellular organismal development // oxidation-reduction process	protein-disulfide reductase activity // antioxidant activity // protein binding // oxidoreductase activity // thioredoxin-disulfide reductase activity	cytoplasm // cytosol // nucleus
PIM1	3.3499	1.61837	ENSG00000137193	pim-1 oncogene [Source:HGNC Symbol;Acc:8986]	2905404	CU676514-5|ENSE00001857071|ENSE00002459864|ENSE00002528915	2905418	hsa-miR-1(pictar), hsa-miR-101(TargetScan|miRanda|pictar), hsa-miR-101ab(TargetScan), hsa-miR-103(pictar), hsa-miR-107(pictar), hsa-miR-10a(miRanda), hsa-miR-10b(miRanda), hsa-miR-124(TargetScan|miRanda), hsa-miR-124ab(TargetScan), hsa-miR-125a-5p(miRanda), hsa-miR-129*(mirbase), hsa-miR-1297(TargetScan|miRanda), hsa-miR-135a*(mirbase), hsa-miR-144(TargetScan|miRanda|pictar), hsa-miR-146b-3p(mirb…	nucleus	kinase|protein_coding	chr6	+	37129150-37143143	protein autophosphorylation // cell cycle // lipopolysaccharide biosynthetic process // negative regulation of apoptosis // protein phosphorylation // cell proliferation // negative regulation of sequence-specific DNA binding transcription factor activity // multicellular organismal development // positive regulation of cyclin-dependent protein kinase activity involved in G1/S	nucleotide binding // protein serine/threonine kinase activity // protein tyrosine kinase activity // protein kinase activity // metal ion binding // ATP binding // transcription factor binding // manganese ion binding // phosphotransferase activity, alcohol group as acceptor // protein binding	cytoplasm // nucleus // membrane // plasma membrane
WARS	3.34494	1.53042	ENSG00000140105	tryptophanyl-tRNA synthetase [Source:HGNC Symbol;Acc:12729]	3579546	ENSE00000941372|ENSE00002496566|ENSE00002499986|ENSE00002530424|ENSE00000941373|ENSE00002431608|ENSE00002449972|ENSE00002455787|ENSE00002474968|ENSE00002477182|ENSE00002495606|ENSE00002501442|ENSE00002532388|ENSE00000941374|ENSE00002454942|ENSE00002486393|ENSE00002490301|ENSE00002498708|ENSE00002531482|ENSE00000941374|ENSE00002454942|ENSE00002498708|ENSE00000941375|ENSE00002431525|ENSE00002462554…	3579586|3579585|3579584|3579583|3579582|3579581|3579579|3579578|3579577|3579576|3579572|3579571|3579569|3579568|3579564|3579563|3579562|3579561|3579560|3579559|3579557|3579555|3579554|3579552|3579551|3579550|3579549|3579548|3579547	hsa-miR-106a(miRanda), hsa-miR-106a*(mirbase), hsa-miR-106b(miRanda), hsa-miR-125a-5p(TargetScan|miRanda), hsa-miR-125b(miRanda), hsa-miR-125b-5p(TargetScan), hsa-miR-130b*(mirbase), hsa-miR-138(miRanda), hsa-miR-143(miRanda), hsa-miR-144(miRanda|mirbase), hsa-miR-16(miRanda), hsa-miR-17(miRanda), hsa-miR-203(miRanda), hsa-miR-20a(miRanda), hsa-miR-20b(miRanda), hsa-miR-210(miRanda), hsa-miR-223(…		protein_coding	chr14	-	100800140-100842981	negative regulation of cell proliferation // regulation of angiogenesis // gene expression // tryptophanyl-tRNA aminoacylation // tRNA aminoacylation for protein translation // translation	aminoacyl-tRNA ligase activity // nucleotide binding // protein binding // tryptophan-tRNA ligase activity // ligase activity // ATP binding	cytoplasm // soluble fraction // cytosol	Tryptophan metabolism:WP465
DHX58	3.34154	2.96043	ENSG00000108771	DEXH (Asp-Glu-X-His) box polypeptide 58 [Source:HGNC Symbol;Acc:29517]	3757602	AK097669-3|AK300900-4|ENSE00002346978|ENSE00002371912|AK097669-4|ENSE00001763455|ENSE00002344371|ENSE00002382137|AK296840-3|AK300900-3|ENSE00002366439|ENSE00001716925|ENSE00002326781|ENSE00001768762|ENSE00002341651|ENSE00002398051|ENSE00002354673|ENSE00002356939	3757625|3757624|3757622|3757619|3757616|3757615|3757613	hsa-let-7g(mirbase), hsa-let-7i(mirbase), hsa-miR-1(miRanda|mirbase), hsa-miR-136(mirbase), hsa-miR-138(mirbase), hsa-miR-144(miRanda|mirbase), hsa-miR-145(miRanda), hsa-miR-147(mirbase), hsa-miR-148a(miRanda|mirbase), hsa-miR-148b(miRanda|mirbase), hsa-miR-151-5p(mirbase), hsa-miR-152(miRanda|mirbase), hsa-miR-17*(mirbase), hsa-miR-193b(mirbase), hsa-miR-194(miRanda), hsa-miR-199b-5p(mirbase), h…		protein_coding	chr17	-	40253498-40264737	innate immune response	hydrolase activity // metal ion binding // nucleic acid binding // ATP-dependent helicase activity // hydrolase activity, acting on acid anhydrides // helicase activity // RNA binding // protein binding // DNA binding // nucleotide binding // ATP binding // zinc ion binding	cytoplasm
CDCA4	3.33517	2.8328	ENSG00000170779	cell division cycle associated 4 [Source:HGNC Symbol;Acc:14625]	3581386	AK303947-2|ENSE00001512443	3581395	hsa-miR-103(miRanda|pictar), hsa-miR-106a(miRanda), hsa-miR-106b(miRanda), hsa-miR-107(miRanda|pictar), hsa-miR-10a*(mirbase), hsa-miR-125b(mirbase), hsa-miR-130a(miRanda), hsa-miR-130b(miRanda), hsa-miR-138-1*(mirbase), hsa-miR-141(mirbase), hsa-miR-150(miRanda), hsa-miR-15a(miRanda|mirbase|pictar), hsa-miR-15abc(TargetScan), hsa-miR-15b(miRanda|mirbase|pictar), hsa-miR-16(TargetScan|miRanda|pic…	nucleus	protein_coding	chr14	-	105477061-105485760			nucleus
FFAR2	3.32655	1.24076	ENSG00000126262	free fatty acid receptor 2 [Source:HGNC Symbol;Acc:4501]	3830484	ENSE00000862792	3830491|3830492	hsa-miR-100*(mirbase), hsa-miR-129-5p(miRanda), hsa-miR-138(miRanda), hsa-miR-150(miRanda), hsa-miR-18a(miRanda), hsa-miR-18b(miRanda), hsa-miR-192(miRanda), hsa-miR-215(miRanda), hsa-miR-216b(miRanda), hsa-miR-221(mirbase), hsa-miR-222(mirbase), hsa-miR-24(miRanda), hsa-miR-296-3p(miRanda), hsa-miR-323-3p(mirbase), hsa-miR-339-5p(miRanda), hsa-miR-342-5p(mirbase), hsa-miR-346(miRanda), hsa-miR-3…		GPCR(Gq|Gi)|protein_coding	chr19	+	35935759-35942590	G-protein coupled receptor protein signaling pathway	G-protein coupled receptor activity // signal transducer activity // lipid binding // receptor activity	integral to membrane // integral to plasma membrane // plasma membrane // cell projection	GPCRs, Class A Rhodopsin-like:WP455
STX11	3.32338	2.01644	ENSG00000135604	syntaxin 11 [Source:HGNC Symbol;Acc:11429]	2929127	ENSE00001445051|ENSE00001944657	2929133|2929143	hsa-miR-1297(miRanda), hsa-miR-130a(mirbase), hsa-miR-130b(mirbase), hsa-miR-135a(miRanda), hsa-miR-135b(miRanda), hsa-miR-136(miRanda), hsa-miR-148ab-3p(TargetScan), hsa-miR-152(TargetScan), hsa-miR-181a(mirbase), hsa-miR-181b(miRanda|mirbase), hsa-miR-181c(mirbase), hsa-miR-181d(mirbase), hsa-miR-185(miRanda), hsa-miR-194(miRanda), hsa-miR-196b(miRanda), hsa-miR-206(miRanda), hsa-miR-210(mirbas…		protein_coding	chr6	+	144461880-144509629	vesicle-mediated transport // intracellular protein transport // cellular membrane fusion	protein binding // SNAP receptor activity	Golgi apparatus // membrane
CTC-348L5.1	3.3019	0.590292	ENSG00000253687		2838244	ENSE00002138689	2838245			antisense	chr5	+	160040957-160041059
PLA1A	3.29623	2.80914	ENSG00000144837	phospholipase A1 member A [Source:HGNC Symbol;Acc:17661]	2638077	ENSE00001012145|ENSE00001074151|ENSE00001074161|ENSE00001074170|ENSE00001137956|ENSE00001904196|ENSE00001150084|ENSE00001903790|ENSE00002392565|ENSE00002420011|ENSE00002350833|ENSE00002415284	2638090|2638092|2638094|2638096|2638098|2638099|2638106|2638107|2638108|2638109	hsa-let-7b(miRanda), hsa-let-7d(miRanda), hsa-let-7e(miRanda), hsa-let-7f(miRanda), hsa-let-7g(miRanda|mirbase), hsa-let-7i(miRanda|mirbase), hsa-miR-105*(mirbase), hsa-miR-10a(miRanda|mirbase), hsa-miR-10b(miRanda|mirbase), hsa-miR-132(miRanda), hsa-miR-135a(miRanda), hsa-miR-135b(miRanda), hsa-miR-136(miRanda), hsa-miR-139-5p(mirbase), hsa-miR-143(mirbase), hsa-miR-143*(mirbase), hsa-miR-148a*(…	extracellular	protein_coding	chr3	+	119316666-119348598	lipid metabolic process // phosphatidylserine metabolic process // lipid catabolic process	hydrolase activity // phospholipase A1 activity // catalytic activity	extracellular region
IL36G	3.28218	1.12825	ENSG00000136688	interleukin 36, gamma [Source:HGNC Symbol;Acc:15741]	2501120	ENSE00000856859|ENSE00001000626|ENSE00001602421|ENSE00001812475	2501121|2501123	hsa-let-7a(miRanda), hsa-let-7b(miRanda), hsa-let-7c(miRanda), hsa-let-7d(miRanda), hsa-let-7d*(mirbase), hsa-let-7e(miRanda), hsa-let-7e*(mirbase), hsa-let-7f(miRanda), hsa-let-7g(miRanda), hsa-let-7i(miRanda), hsa-miR-126*(mirbase), hsa-miR-129-5p(miRanda), hsa-miR-143(miRanda|mirbase), hsa-miR-144*(mirbase), hsa-miR-155(miRanda|mirbase), hsa-miR-15a*(mirbase), hsa-miR-182(miRanda), hsa-miR-183…	extracellular	protein_coding	chr2	+	113735559-113742996	cell-cell signaling	interleukin-1 receptor antagonist activity // cytokine activity	extracellular space // extracellular region
AP000640.2	3.27547	2.83318	ENSG00000255355		3332123	ENSE00002146219|ENSE00002146543	3332126			antisense	chr11	+	59436805-59443441
GREM1	3.27189	2.74812	ENSG00000166923	gremlin 1 [Source:HGNC Symbol;Acc:2001]	3587553	AF045800-1|AK095741-2|AK095972-2|BC069525-1|CU686886-1|ENSE00001107803|ENSE00001244234|ENSE00002539624|ENSE00002573411|HQ448400-1|AF045800-1|AK095741-3|BC069525-1|CU686886-1|ENSE00001107803|ENSE00001244227|ENSE00002563583|ENSE00002570970|HQ448400-1|AF045800-1|AK095741-3|BC069525-1|CU686886-1|ENSE00001107803|HQ448400-1|AF045800-1|BC069525-1|CU686886-1|ENSE00001107803|ENSE00001244234|ENSE0000253962…	3587559|3587560|3587561|3587562|3587563|3587564|3587565|3587566|3587567|3587568	hsa-miR-1(miRanda), hsa-miR-103(miRanda), hsa-miR-107(miRanda), hsa-miR-1271(miRanda), hsa-miR-128(TargetScan|miRanda), hsa-miR-128a(pictar), hsa-miR-128ab(TargetScan), hsa-miR-128b(pictar), hsa-miR-135b(miRanda), hsa-miR-137(miRanda|pictar), hsa-miR-138(miRanda), hsa-miR-139-5p(miRanda), hsa-miR-16(miRanda), hsa-miR-181a(miRanda), hsa-miR-181abcd(TargetScan), hsa-miR-181b(miRanda), hsa-miR-181c(…	extracellular	protein_coding	chr15	+	33010196-33066466	negative regulation of cell growth // branching involved in ureteric bud morphogenesis // ureteric bud formation // embryonic limb morphogenesis // angiogenesis // multicellular organismal development // negative regulation of leukocyte chemotaxis // organ morphogenesis // apoptosis // positive regulation of branching involved in ureteric bud morphogenesis // negative regulation of transcription,…	cytokine activity // protein binding	extracellular space // cell surface // extracellular region
RP3-393E18.2	3.2687	2.20051	ENSG00000237927		2982270	ENSE00001683375|ENSE00001713414	2982274|2982273|2982272|2982271			lincRNA	chr6	-	160008086-160010136
CD80	3.26732	1.28628	ENSG00000121594	CD80 molecule [Source:HGNC Symbol;Acc:1700]	2690900	ENSE00000823622|ENSE00001898321|ENSE00001074119|ENSE00001863518|ENSE00002220330|ENSE00001074125|ENSE00001951920|ENSE00002274001	2690922|2690921|2690916|2690904	hsa-let-7a(miRanda), hsa-let-7b(miRanda), hsa-let-7c(miRanda), hsa-let-7d(miRanda), hsa-let-7e(miRanda), hsa-let-7f(miRanda), hsa-let-7g(miRanda), hsa-let-7i(miRanda), hsa-miR-101*(mirbase), hsa-miR-103(miRanda), hsa-miR-107(miRanda), hsa-miR-133a(miRanda), hsa-miR-133b(miRanda), hsa-miR-137(miRanda), hsa-miR-141(miRanda), hsa-miR-145(miRanda), hsa-miR-146a(miRanda), hsa-miR-146ac(TargetScan), hs…	transmembrane	protein_coding	chr3	-	119243289-119299373	positive regulation of interleukin-2 biosynthetic process // positive regulation of peptidyl-tyrosine phosphorylation // positive regulation of signal transduction // T cell activation // interspecies interaction between organisms // positive regulation of granulocyte macrophage colony-stimulating factor biosynthetic process // positive regulation of T-helper 1 cell differentiation // cell-cell s…	receptor activity // protein binding // coreceptor activity	external side of plasma membrane // integral to membrane // membrane // intracellular // plasma membrane	Toll-like receptor signaling pathway:WP75 // Inflammatory Response Pathway:WP453
CLEC5A	3.26304	0.473944	ENSG00000258227	C-type lectin domain family 5, member A [Source:HGNC Symbol;Acc:2054]	3076868	AF139768-6|BC143392-4|ENSE00001795802|ENSE00001845134|ENSE00001952155|ENSE00002341816|ENSE00002506243|ENSE00001672194|ENSE00001692133|ENSE00001694379|ENSE00001849631|ENSE00001918464|ENSE00002326291|ENSE00001774677|ENSE00001774732|ENSE00001843842|ENSE00002385256|ENSE00001795802|ENSE00001952155|ENSE00001904179|ENSE00001904179|ENSE00002415310|ENSE00002336803|ENSE00002350005|ENSE00002490891|ENSE00002…	3076880|3076879|3076878|3076877|3076876|3076875|3076873|3076872|3076870|3076869	hsa-miR-1(miRanda), hsa-miR-101(miRanda), hsa-miR-103(miRanda), hsa-miR-107(miRanda), hsa-miR-10a(miRanda), hsa-miR-10b(miRanda), hsa-miR-124(miRanda), hsa-miR-125a-3p(miRanda), hsa-miR-136(TargetScan|miRanda), hsa-miR-139-5p(miRanda), hsa-miR-140-5p(miRanda), hsa-miR-146a(miRanda), hsa-miR-146b-5p(miRanda), hsa-miR-186(miRanda), hsa-miR-199a-5p(miRanda), hsa-miR-199b-5p(miRanda), hsa-miR-19a(miR…		protein_coding	chr7	-	141627429-141652432	cellular defense response // signal transduction // positive regulation of cytokine secretion // anti-apoptosis // response to virus // interspecies interaction between organisms // innate immune response // osteoblast development	viral receptor activity // sugar binding // binding	cell surface // integral to plasma membrane // plasma membrane
SOCS3	3.26221	0.483685	ENSG00000184557	suppressor of cytokine signaling 3 [Source:HGNC Symbol;Acc:19391]	3772279	AK309756-2|ENSE00001308158|AK309756-3|ENSE00001308158|ENSE00001364298	3772297|3772296|3772294|3772292	hsa-miR-1(miRanda), hsa-miR-106a(miRanda), hsa-miR-130a(miRanda), hsa-miR-130b(miRanda), hsa-miR-134(miRanda), hsa-miR-148ab-3p(TargetScan), hsa-miR-148b(miRanda), hsa-miR-152(TargetScan|miRanda), hsa-miR-155(miRanda), hsa-miR-17(miRanda), hsa-miR-181abcd(TargetScan), hsa-miR-185(miRanda), hsa-miR-190(miRanda), hsa-miR-1928(TargetScan), hsa-miR-193a-3p(miRanda), hsa-miR-193b(miRanda), hsa-miR-196…		protein_coding	chr17	-	76343619-76362494	response to gamma radiation // cytokine-mediated signaling pathway // response to glucocorticoid stimulus // signal transduction // placenta blood vessel development // response to insulin stimulus // response to lipopolysaccharide // response to hypoxia // intracellular signal transduction // response to organic cyclic compound // response to estradiol stimulus // response to food // negative re…	protein kinase inhibitor activity // protein binding	cytoplasm // cytosol	Insulin Signaling:WP481 // Adipogenesis:WP236 // IL-6 signaling pathway:WP364 // IL-2 Signaling pathway:WP49 // Prolactin Signaling Pathway:WP2037 // IL-4 signaling pathway:WP395 // Type II interferon signaling (IFNG):WP619 // Leptin signaling pathway:WP2034
HMGN2P46	3.25842	0.0763605	ENSG00000179362	high mobility group nucleosomal binding domain 2 pseudogene 46 [Source:HGNC Symbol;Acc:26817]	3592420	ENSE00001487312|ENSE00001525812|ENSE00001580030	3592458|3592464|3592466	hsa-miR-126(mirbase), hsa-miR-129-3p(mirbase), hsa-miR-144(mirbase), hsa-miR-383(mirbase), hsa-miR-450b-3p(mirbase), hsa-miR-504(mirbase), hsa-miR-561(mirbase), hsa-miR-563(mirbase), hsa-miR-587(mirbase), hsa-miR-603(mirbase), hsa-miR-606(mirbase), hsa-miR-609(mirbase), hsa-miR-624(mirbase), hsa-miR-630(mirbase)		processed_transcript|transcribed_processed_pseudogene	chr15	+	45813098-45839339
ADA	3.25649	2.86223	ENSG00000196839	adenosine deaminase [Source:HGNC Symbol;Acc:186]	3907011	ENSE00000662275|ENSE00001911439|ENSE00001377681|ENSE00001933818|ENSE00002245848	3907031|3907027	hsa-let-7a(RNAhybrid|miRanda), hsa-let-7b(RNAhybrid|miRanda), hsa-let-7f(RNAhybrid|miRanda), hsa-let-7g(RNAhybrid), hsa-let-7i(RNAhybrid|miRanda), hsa-miR-101(RNAhybrid|miRanda), hsa-miR-10b*(mirbase), hsa-miR-125a-3p(miRanda), hsa-miR-130a(mirbase), hsa-miR-130b(RNAhybrid|miRanda|mirbase), hsa-miR-133a(RNAhybrid|TargetScan|miRanda), hsa-miR-133b(RNAhybrid|TargetScan|miRanda), hsa-miR-134(RNAhybr…		protein_coding	chr20	-	43248489-43280343	positive regulation of smooth muscle contraction // lung development // positive regulation of T cell differentiation in thymus // T cell activation // positive regulation of T cell receptor signaling pathway // regulation of T cell differentiation // response to morphine // positive regulation of T cell differentiation // dATP catabolic process // liver development // response to hypoxia // aden…	zinc ion binding // purine nucleoside binding // deaminase activity // hydrolase activity // adenosine deaminase activity // metal ion binding // protein binding	external side of plasma membrane // cytoplasmic membrane-bounded vesicle lumen // cytoplasm // extracellular space // cytoplasmic vesicle // membrane // neuronal cell body // dendrite cytoplasm // plasma membrane // cell surface // cytosol // lysosome // cell junction
KANK1	3.24103	2.85865	ENSG00000107104	KN motif and ankyrin repeat domains 1 [Source:HGNC Symbol;Acc:19309]	3159483	ENSE00001707334|ENSE00002536709|ENSE00002551737	3159545|3159546|3159547|3159548	hsa-let-7i(RNAhybrid|miRanda), hsa-miR-103(RNAhybrid|miRanda), hsa-miR-107(RNAhybrid|miRanda), hsa-miR-10a(miRanda|mirbase), hsa-miR-10b(miRanda), hsa-miR-122(miRanda), hsa-miR-122a(RNAhybrid|miRanda), hsa-miR-124(TargetScan|miRanda), hsa-miR-124a(TargetScan|miRanda|pictar), hsa-miR-124ab(TargetScan), hsa-miR-128a(RNAhybrid|miRanda), hsa-miR-128b(RNAhybrid|miRanda), hsa-miR-129-5p(miRanda), hsa-m…		protein_coding	chr9	+	470303-746102	negative regulation of actin filament polymerization	protein binding	cytoplasm
RP11-689B22.2	3.23539	2.40143	ENSG00000257221		3430809	ENSE00002368365	3430811			antisense	chr12	+	109029695-109030220
RP11-432I13.3	3.22457	2.19328	ENSG00000234993		3286868	ENSE00001729460	3286889			unprocessed_pseudogene	chr10	-	45731403-45742301
SLAMF1	3.20718	1.50365	ENSG00000117090	signaling lymphocytic activation molecule family member 1 [Source:HGNC Symbol;Acc:10903]	2440327	ENSE00001166217|ENSE00001511111|ENSE00001860274|ENSE00001915893|ENSE00001171196|ENSE00001850818|ENSE00001913366|ENSE00002538389|ENSE00002549252	2440353|2440352|2440351|2440350	hsa-miR-103(miRanda), hsa-miR-105*(mirbase), hsa-miR-107(miRanda), hsa-miR-122(miRanda), hsa-miR-129-5p(miRanda), hsa-miR-1297(miRanda), hsa-miR-134(miRanda|mirbase), hsa-miR-136(miRanda), hsa-miR-145(miRanda|mirbase), hsa-miR-146a(miRanda), hsa-miR-146b-5p(miRanda), hsa-miR-154(miRanda|mirbase), hsa-miR-186*(mirbase), hsa-miR-187*(mirbase), hsa-miR-199a-5p(miRanda|mirbase), hsa-miR-199b-5p(miRan…	transmembrane	protein_coding	chr1	-	160579568-160617036	positive regulation of cell proliferation // interspecies interaction between organisms // lymphocyte activation	protein binding // transmembrane receptor activity // receptor activity // antigen binding	external side of plasma membrane // cell surface // plasma membrane // integral to membrane
GREB1L	3.20135	2.56673	ENSG00000141449	growth regulation by estrogen in breast cancer-like [Source:HGNC Symbol;Acc:31042]	3780981	ENSE00001106206|ENSE00002271532|ENSE00001106211|ENSE00002294218|ENSE00001106219|ENSE00002280127|ENSE00001106235|ENSE00002239872|ENSE00001106265|ENSE00002274215|ENSE00001381884|ENSE00002202868|ENSE00001382542|ENSE00002237559|ENSE00001390934|ENSE00002228374|ENSE00001390944|ENSE00002242189|ENSE00001391615|ENSE00002262940|ENSE00001543118|ENSE00001543120|ENSE00001543121|ENSE00001543125|ENSE00001543129…	3781000|3781003|3781008|3781010|3781013|3781014|3781016|3781020|3781021|3781031|3781033|3781034|3781036|3781038|3781040|3781041|3781042|3781043|3781045|3781046|3781050|3781051|3781052|3781053|3781054|3781055	hsa-let-7a(mirbase), hsa-let-7b(RNAhybrid|miRanda), hsa-let-7d(mirbase), hsa-let-7e(RNAhybrid|miRanda|mirbase), hsa-let-7f(RNAhybrid|mirbase), hsa-let-7g(RNAhybrid|miRanda|mirbase), hsa-let-7i(RNAhybrid|miRanda), hsa-miR-101(pictar), hsa-miR-103(pictar), hsa-miR-106a(miRanda), hsa-miR-106b(miRanda), hsa-miR-107(pictar), hsa-miR-128a(pictar), hsa-miR-128b(pictar), hsa-miR-129-5p(miRanda), hsa-miR-…	transmembrane	protein_coding	chr18	+	18822206-19102729			integral to membrane // membrane
RALGAPA1	3.19509	2.50162	ENSG00000174373	Ral GTPase activating protein, alpha subunit 1 (catalytic) [Source:HGNC Symbol;Acc:17770]	3561110	ENSE00001335829|ENSE00002463281|ENSE00001335830|ENSE00002460151|ENSE00002512412	3561133|3561132	hsa-miR-1(miRanda|mirbase), hsa-miR-101(RNAhybrid|miRanda), hsa-miR-103(RNAhybrid|miRanda), hsa-miR-107(RNAhybrid|miRanda), hsa-miR-122(miRanda), hsa-miR-124(mirbase), hsa-miR-125a-3p(miRanda), hsa-miR-125b(RNAhybrid|miRanda), hsa-miR-128(miRanda), hsa-miR-128a(RNAhybrid|miRanda), hsa-miR-128b(RNAhybrid|miRanda), hsa-miR-132(miRanda), hsa-miR-134(RNAhybrid|miRanda), hsa-miR-138-1*(mirbase), hsa-m…	nucleus	protein_coding	chr14	-	36009001-36274114	regulation of small GTPase mediated signal transduction // positive regulation of GTPase activity // regulation of transcription, DNA-dependent // activation of Ral GTPase activity	GTPase activator activity // protein binding // protein heterodimerization activity // Ral GTPase activator activity	cytoplasm // nucleus // mitochondrion // intracellular // cytosol	Integrated Breast Cancer Pathway:WP1984
GBP2	3.19058	2.39602	ENSG00000162645	guanylate binding protein 2, interferon-inducible [Source:HGNC Symbol;Acc:4183]	2421925	ENSE00001067232|ENSE00001857250|ENSE00001067241|ENSE00001810821|ENSE00001854468|ENSE00001452787|ENSE00001857968|ENSE00001862879|ENSE00001611871|ENSE00001932970	2421945|2421939|2421937|2421933|2421932	hsa-miR-101*(mirbase), hsa-miR-125a-5p(miRanda), hsa-miR-125b(miRanda), hsa-miR-126*(mirbase), hsa-miR-129-5p(mirbase), hsa-miR-136(mirbase), hsa-miR-137(mirbase), hsa-miR-146a*(mirbase), hsa-miR-147(mirbase), hsa-miR-153(miRanda), hsa-miR-154(mirbase), hsa-miR-15a*(mirbase), hsa-miR-17*(mirbase), hsa-miR-181a(miRanda), hsa-miR-183(miRanda), hsa-miR-192(miRanda), hsa-miR-19a*(mirbase), hsa-miR-19…	transmembrane	protein_coding	chr1	-	89572551-89597938	cytokine-mediated signaling pathway // interferon-gamma-mediated signaling pathway // type I interferon-mediated signaling pathway // immune response	GTPase activity // nucleotide binding // GTP binding	cytosol // plasma membrane
RP11-170J3.2	3.18811	2.57087	ENSG00000228657		3304443	ENSE00001793517	3304444			processed_pseudogene	chr10	-	104332582-104341268
SERPINA1	3.18605	2.70047	ENSG00000197249	serpin peptidase inhibitor, clade A (alpha-1 antiproteinase, antitrypsin), member 1 [Source:HGNC Symbol;Acc:8941]	3577612	BC070163-2|BC070163-3|ENSE00001302079|ENSE00001945643|ENSE00002447585|ENSE00002453207|ENSE00002468885|ENSE00002476701|ENSE00002515448|ENSE00001226898|ENSE00001562151|ENSE00001946279|ENSE00001310159|ENSE00001840475|ENSE00001514156|ENSE00001514163|ENSE00001556602|ENSE00001556746|ENSE00002439088|ENSE00002447174|ENSE00002495561|ENSE00001514156|ENSE00002495561|ENSE00001514164|ENSE00001599000|ENSE00002…	3577651|3577650|3577649|3577643|3577642|3577636|3577635|3577633|3577632|3577631	hsa-miR-132(miRanda), hsa-miR-140-5p(miRanda), hsa-miR-143(miRanda), hsa-miR-148a(miRanda), hsa-miR-148b(miRanda), hsa-miR-149*(mirbase), hsa-miR-181a(miRanda), hsa-miR-181b(miRanda), hsa-miR-181c(miRanda), hsa-miR-181d(miRanda), hsa-miR-190(miRanda), hsa-miR-190b(miRanda), hsa-miR-212(miRanda), hsa-miR-214(miRanda), hsa-miR-24(miRanda), hsa-miR-28-5p(miRanda), hsa-miR-326(miRanda), hsa-miR-330-5…	extracellular	protein_coding	chr14	-	94845550-94855324	blood coagulation // response to lipopolysaccharide // response to hypoxia // response to organic cyclic compound // response to cytokine stimulus // response to estradiol stimulus // platelet degranulation // response to triglyceride // response to chromate // response to lead ion // acute-phase response // regulation of proteolysis // inflammatory response // negative regulation of endopeptidas…	endopeptidase inhibitor activity // protease binding // serine-type endopeptidase inhibitor activity // protein binding	extracellular space // platelet alpha granule lumen // extracellular region // proteinaceous extracellular matrix	Complement and Coagulation Cascades:WP558
HTR2C	3.18133	1.29448	ENSG00000147246	5-hydroxytryptamine (serotonin) receptor 2C [Source:HGNC Symbol;Acc:5295]	3987876	BC028688-1|ENSE00001289925|ENSE00001940518|ENSE00000979310|ENSE00001095186|ENSE00001456526|ENSE00001307811|ENSE00001319431|ENSE00001456530|ENSE00001746668|ENSE00001756541	3987877|3987883|3987893|3987894|3987895|3987896|3987900|3987903	hsa-let-7e(RNAhybrid|miRanda), hsa-miR-1(RNAhybrid), hsa-miR-101(miRanda), hsa-miR-1192(TargetScan), hsa-miR-1193-5p(TargetScan), hsa-miR-124(miRanda), hsa-miR-124a(pictar), hsa-miR-126(mirbase), hsa-miR-1271(TargetScan), hsa-miR-129-5p(miRanda), hsa-miR-1297(TargetScan|miRanda), hsa-miR-130a(TargetScan|miRanda), hsa-miR-130b(RNAhybrid|TargetScan|miRanda), hsa-miR-132(miRanda), hsa-miR-133a(RNAhy…	transmembrane|nucleus	GPCR(Gq)|protein_coding	chrX	+	113818684-114144116	feeding behavior // release of sequestered calcium ion into cytosol // synaptic transmission // response to drug // phosphatidylinositol biosynthetic process // cGMP biosynthetic process // G-protein coupled receptor protein signaling pathway // serotonin receptor signaling pathway // ERK1 and ERK2 cascade	phosphatidylinositol phospholipase C activity // G-protein coupled receptor activity // drug binding // serotonin binding // 1-(4-iodo-2,5-dimethoxyphenyl)propan-2-amine binding // receptor activity // signal transducer activity // serotonin receptor activity	cytoplasm // integral to membrane // nucleus // plasma membrane	Monoamine GPCRs:WP58 // GPCRs, Class A Rhodopsin-like:WP455 // Serotonin Receptor 2 and ELK-SRF/GATA4 signaling:WP732
AC005027.4	3.1803	0.989235	ENSG00000224116		2998969	ENSE00001646303|ENSE00001697415|ENSE00001732096|ENSE00001734221	2998970|2998971			antisense	chr7	+	41733609-41849750
IL28B	3.1799	2.3099	ENSG00000197110	interleukin 28B (interferon, lambda 3) [Source:HGNC Symbol;Acc:18365]	3861905	AY129149-2|ENSE00002236960|ENSE00002242591|ENSE00002465012|ENSE00002483176|ENSE00002523980	3861912|3861911|3861909|3861907|3861906	hsa-miR-134(mirbase), hsa-miR-183*(mirbase), hsa-miR-216a(mirbase), hsa-miR-380*(mirbase), hsa-miR-577(mirbase)	extracellular	protein_coding	chr19	-	39734293-39739656	response to virus	cytokine activity	extracellular space // extracellular region
EBI3	3.16982	1.11874	ENSG00000105246	Epstein-Barr virus induced 3 [Source:HGNC Symbol;Acc:3129]	3817380	ENSE00000664053|ENSE00000664054|ENSE00000664055|ENSE00000868776|ENSE00001115419	3817382|3817383|3817385|3817386|3817387|3817388|3817389|3817390	hsa-let-7a(miRanda), hsa-let-7c(miRanda), hsa-let-7d(miRanda), hsa-let-7f(miRanda), hsa-let-7g(miRanda), hsa-miR-127-3p(mirbase), hsa-miR-127-5p(mirbase), hsa-miR-128(miRanda), hsa-miR-128a(mirbase), hsa-miR-129*(mirbase), hsa-miR-129-3p(mirbase), hsa-miR-134(mirbase), hsa-miR-136(miRanda|mirbase), hsa-miR-138-2*(mirbase), hsa-miR-146a(miRanda), hsa-miR-146b-5p(miRanda), hsa-miR-15a(miRanda|mirba…	extracellular	receptor|protein_coding	chr19	+	4229359-4243885	positive regulation of alpha-beta T cell proliferation // T-helper 1 type immune response // positive regulation of interferon-gamma biosynthetic process // humoral immune response // cytokine-mediated signaling pathway	cytokine activity // interleukin-27 receptor binding // protein binding // cytokine receptor activity	extracellular space // extracellular region // plasma membrane
RND1	3.15732	2.68073	ENSG00000172602	Rho family GTPase 1 [Source:HGNC Symbol;Acc:18314]	3453348	ENSE00001273819|ENSE00002353968|ENSE00002381240|ENSE00001293879|ENSE00002386254|ENSE00002393388	3453355|3453354	hsa-let-7e(RNAhybrid|miRanda), hsa-miR-101(miRanda), hsa-miR-105(TargetScan|miRanda), hsa-miR-10a(RNAhybrid|miRanda), hsa-miR-10b(RNAhybrid|miRanda), hsa-miR-122a(RNAhybrid|miRanda), hsa-miR-125a(RNAhybrid|miRanda), hsa-miR-125a-3p(mirbase), hsa-miR-127(RNAhybrid|miRanda), hsa-miR-132*(mirbase), hsa-miR-133a(RNAhybrid|miRanda), hsa-miR-133b(RNAhybrid), hsa-miR-135a(RNAhybrid|miRanda), hsa-miR-135…		protein_coding	chr12	-	49250413-49259636	small GTPase mediated signal transduction // signal transduction // actin filament organization // neuron remodeling // negative regulation of cell adhesion // protein transport // GTP catabolic process // axon guidance	GTPase activity // protein binding // receptor binding // nucleotide binding // GTP binding	cytoplasm // cytoskeleton // cytosol // membrane // intracellular // adherens junction // plasma membrane
PTGER4	3.15253	1.33978	ENSG00000171522	prostaglandin E receptor 4 (subtype EP4) [Source:HGNC Symbol;Acc:9596]	2807621	ENSE00001143202|ENSE00002025614|ENSE00002078537|ENSE00001143213|ENSE00002033533|ENSE00002053838	2807633|2807638	hsa-miR-1(miRanda), hsa-miR-101(miRanda|mirbase), hsa-miR-106a(miRanda|mirbase), hsa-miR-106b(miRanda), hsa-miR-10b(miRanda), hsa-miR-128(miRanda), hsa-miR-128a(pictar), hsa-miR-128b(pictar), hsa-miR-135a(miRanda), hsa-miR-135b(miRanda), hsa-miR-138(pictar), hsa-miR-141(miRanda), hsa-miR-144(miRanda), hsa-miR-145(miRanda), hsa-miR-146a(miRanda), hsa-miR-146b-5p(miRanda), hsa-miR-154(miRanda), hsa…	transmembrane	GPCR(Gs)|protein_coding	chr5	+	40680143-40693664	bone development // T-helper cell differentiation // positive regulation of inflammatory response // response to mechanical stimulus // G-protein signaling, coupled to cAMP nucleotide second messenger // negative regulation of integrin activation // negative regulation of eosinophil extravasation // JNK cascade // negative regulation of inflammatory response // immune response // regulation of os…	receptor activity // signal transducer activity // prostaglandin E receptor activity // G-protein coupled receptor activity // protein binding	plasma membrane // integral to membrane	Small Ligand GPCRs:WP247 // GPCRs, Class A Rhodopsin-like:WP455 // Prostaglandin Synthesis and Regulation:WP98
POPDC2	3.14967	1.68219	ENSG00000121577	popeye domain containing 2 [Source:HGNC Symbol;Acc:17648]	2690956	ENSE00001883202|ENSE00001911634|ENSE00001917512|ENSE00001940354|ENSE00002415319|ENSE00002418870	2690968	hsa-miR-10a(miRanda|mirbase), hsa-miR-10b(miRanda|mirbase), hsa-miR-1271(miRanda), hsa-miR-138(miRanda), hsa-miR-139-5p(miRanda), hsa-miR-140-3p(mirbase), hsa-miR-154(mirbase), hsa-miR-184(miRanda|mirbase), hsa-miR-191*(mirbase), hsa-miR-196a(mirbase), hsa-miR-199a-5p(mirbase), hsa-miR-199b-5p(mirbase), hsa-miR-218(mirbase), hsa-miR-219-1-3p(mirbase), hsa-miR-224(miRanda|mirbase), hsa-miR-27a(mir…	transmembrane	protein_coding	chr3	-	119360711-119379703	biological_process	molecular_function	integral to membrane // membrane
RP4-610C12.1	3.1459	2.25178	ENSG00000231934		3902296	ENSE00001684636|ENSE00001724985	3902341			antisense	chr20	-	29559203-29596367
ETS2	3.13741	1.67023	ENSG00000157557	v-ets erythroblastosis virus E26 oncogene homolog 2 (avian) [Source:HGNC Symbol;Acc:3489]	3921068	ENSE00001033363|ENSE00001033372|ENSE00001033374|ENSE00001771688|ENSE00002536903|ENSE00002541311|ENSE00002559906|ENSE00002568119	3921093|3921098|3921100|3921101|3921102|3921105|3921107	hsa-miR-129-5p(miRanda), hsa-miR-136(miRanda), hsa-miR-139-5p(miRanda), hsa-miR-144(miRanda), hsa-miR-145(TargetScan|miRanda), hsa-miR-146a(miRanda), hsa-miR-146b-5p(miRanda), hsa-miR-150(miRanda), hsa-miR-153(miRanda), hsa-miR-15a(miRanda), hsa-miR-15b(miRanda), hsa-miR-16(miRanda), hsa-miR-182(miRanda), hsa-miR-1928(TargetScan), hsa-miR-195(miRanda), hsa-miR-199a-5p(miRanda), hsa-miR-199ab-5p(T…	nucleus	transcription regulator|protein_coding	chr21	+	40137323-40196860	regulation of transcription, DNA-dependent // skeletal system development // positive regulation of transcription, DNA-dependent // transcription, DNA-dependent // positive regulation of transcription from RNA polymerase II promoter	sequence-specific DNA binding // glucocorticoid receptor binding // sequence-specific DNA binding transcription factor activity // protein binding // DNA binding	nucleus	Myometrial Relaxation and Contraction Pathways:WP289
AC012368.1	3.13459	2.39143	ENSG00000228079		2556297	ENSE00001681528|ENSE00001744617	2556299|2556298			lincRNA	chr2	-	64313521-64315245
CLCF1	3.12177	2.11201	ENSG00000175505	cardiotrophin-like cytokine factor 1 [Source:HGNC Symbol;Acc:17412]	3378758	ENSE00002183078|ENSE00002456298|ENSE00002499924	3378762|3378761	hsa-miR-143(miRanda), hsa-miR-147(mirbase), hsa-miR-149(TargetScan|miRanda), hsa-miR-16-1*(mirbase), hsa-miR-182(miRanda), hsa-miR-185(miRanda), hsa-miR-185*(mirbase), hsa-miR-186(miRanda), hsa-miR-193a-3p(miRanda), hsa-miR-193b(miRanda), hsa-miR-193b*(mirbase), hsa-miR-200b(miRanda|mirbase), hsa-miR-200c(miRanda|mirbase), hsa-miR-20a*(mirbase), hsa-miR-216a(miRanda), hsa-miR-217(TargetScan|miRan…	extracellular	protein_coding	chr11	-	67134931-67141180	cytokine-mediated signaling pathway // positive regulation of astrocyte differentiation // negative regulation of neuron apoptosis // cell surface receptor linked signaling pathway // positive regulation of tyrosine phosphorylation of Stat3 protein // JAK-STAT cascade // positive regulation of isotype switching to IgE isotypes // negative regulation of apoptosis // positive regulation of cell pro…	ciliary neurotrophic factor receptor binding // cytokine activity // growth factor activity // protein binding // receptor binding // protein heterodimerization activity	cytoplasm // extracellular space // extracellular region
PLA2G4C	3.11635	-0.252044	ENSG00000105499	phospholipase A2, group IVC (cytosolic, calcium-independent) [Source:HGNC Symbol;Acc:9037]	3866845	AK124241-5|ENSE00000853298|ENSE00002318657|ENSE00000717793|ENSE00000717805|ENSE00000717816|ENSE00000717822|ENSE00000717824|ENSE00000717825|ENSE00001058736|ENSE00001058737|ENSE00001302139|ENSE00001326616	3866890|3866887|3866884|3866880|3866876|3866874|3866873|3866868|3866863|3866862|3866855	hsa-let-7c*(mirbase), hsa-miR-103(miRanda), hsa-miR-107(miRanda), hsa-miR-10a(miRanda), hsa-miR-10b(miRanda), hsa-miR-128(miRanda), hsa-miR-128a(mirbase), hsa-miR-130a(mirbase), hsa-miR-130a*(mirbase), hsa-miR-130b(mirbase), hsa-miR-133b(mirbase), hsa-miR-139-5p(mirbase), hsa-miR-146b-3p(mirbase), hsa-miR-147b(mirbase), hsa-miR-15a(miRanda), hsa-miR-15b(miRanda), hsa-miR-16(miRanda), hsa-miR-181a…		protein_coding	chr19	-	48551697-48612158	phospholipid catabolic process // phospholipid metabolic process // parturition // metabolic process // arachidonic acid metabolic process // inflammatory response // glycerophospholipid catabolic process // lipid catabolic process // intracellular signal transduction	hydrolase activity // phospholipid binding // phospholipase activity // calcium-independent phospholipase A2 activity	membrane // cytosol // intracellular
RP11-98L5.2	3.11395	1.47885	ENSG00000237339		3193981	ENSE00002428900	3193985			lincRNA	chr9	+	138466804-138478888
Y_RNA	3.10634	2.09575	ENSG00000238585	Y RNA [Source:RFAM;Acc:RF00019]	2769947	ENSE00001807049	2769998			misc_RNA	chr4	-	56367841-56367865
RP1-118J21.24	3.10358	1.15506	ENSG00000229213		2408108	ENSE00001681776	2408109			unprocessed_pseudogene	chr1	-	40261595-40285447
CXCL2	3.09944	1.46184	ENSG00000081041	chemokine (C-X-C motif) ligand 2 [Source:HGNC Symbol;Acc:4603]	2773434	ENSE00001077811|ENSE00002067272|ENSE00002081967|ENSE00002023722|ENSE00002451518|ENSE00002514307	2773447|2773443	hsa-let-7i*(mirbase), hsa-miR-128(TargetScan|miRanda), hsa-miR-128ab(TargetScan), hsa-miR-130a*(mirbase), hsa-miR-130b*(mirbase), hsa-miR-139-5p(miRanda), hsa-miR-141(miRanda|mirbase), hsa-miR-141*(mirbase), hsa-miR-181a(miRanda), hsa-miR-181b(miRanda), hsa-miR-181c(miRanda|mirbase), hsa-miR-181d(miRanda|mirbase), hsa-miR-187(mirbase), hsa-miR-190(miRanda), hsa-miR-190b(miRanda), hsa-miR-191(mirb…	extracellular	protein_coding	chr4	-	74962180-74965258	response to molecule of bacterial origin // inflammatory response // immune response // chemotaxis	chemokine activity	extracellular space // soluble fraction // extracellular region	Cytokines and Inflammatory Response:WP530
CTD-2514K5.2	3.09708	1.40817	ENSG00000246731		3770243	ENSE00001979932|ENSE00002186117|ENSE00002193028|ENSE00001984862|ENSE00002164082	3770247|3770246			processed_transcript	chr17	-	72205360-72209369
RP11-925D8.5	3.09648	0.35268	ENSG00000259379		3595594	ENSE00002553746	3595608			processed_pseudogene	chr15	+	58446082-58446163
VCAN	3.09057	1.79215	ENSG00000038427	versican [Source:HGNC Symbol;Acc:2464]	2818517	CU690702-4|ENSE00002264573|ENSE00001083594|ENSE00001952868|ENSE00002040277|ENSE00002043579|ENSE00002060028|ENSE00002062222|ENSE00002083664|ENSE00002034953|ENSE00002073421|ENSE00002434051|ENSE00002524348|ENSE00002052071|ENSE00002053419|ENSE00002285743|ENSE00002217753|ENSE00002556069|ENSE00002571134|ENSE00002261977|ENSE00002454930|ENSE00002469883	2818524|2818525|2818529|2818532|2818533|2818534|2818535|2818536|2818543|2818572	hsa-let-7d(RNAhybrid), hsa-miR-1(RNAhybrid|miRanda), hsa-miR-101(pictar), hsa-miR-103(miRanda), hsa-miR-103a(TargetScan), hsa-miR-107(TargetScan|miRanda), hsa-miR-107ab(TargetScan), hsa-miR-124(TargetScan|miRanda|mirbase), hsa-miR-124ab(TargetScan), hsa-miR-127(RNAhybrid), hsa-miR-128(miRanda), hsa-miR-129-5p(miRanda), hsa-miR-133a(RNAhybrid), hsa-miR-133b(RNAhybrid), hsa-miR-134(miRanda), hsa-mi…	extracellular	protein_coding	chr5	+	82742409-82905025	cell recognition // heart development // axon regeneration // response to wounding // multicellular organismal development // cell adhesion // glial cell migration	hyaluronic acid binding // glycosaminoglycan binding // sugar binding // binding // protein binding // calcium ion binding	extracellular space // extracellular region // extracellular matrix // proteinaceous extracellular matrix
CTD-2547H18.1	3.08908	-0.00271657	ENSG00000254988		3382785	ENSE00002190266	3382786			antisense	chr11	-	76666506-76689516
RP11-527N22.1	3.08691	2.46771	ENSG00000253123		3131530	ENSE00002105770|ENSE00002114849	3131537			TEC|lincRNA	chr8	-	37184553-37189465
RP11-809O17.1	3.07798	1.59887	ENSG00000253210		3156511	ENSE00002124945|ENSE00002133398	3156513			antisense	chr8	-	142134895-142139989
BIRC3	3.06877	1.86224	ENSG00000023445	baculoviral IAP repeat containing 3 [Source:HGNC Symbol;Acc:591]	3346548	ENSE00000745287|ENSE00000745300|ENSE00000795265|ENSE00002143999|ENSE00002178223|ENSE00002190913|ENSE00002155278|ENSE00002162318|ENSE00002166818|ENSE00002172005|U37546-8|ENSE00002163418|ENSE00002168685|ENSE00002197485|ENSE00002164190|ENSE00002467460|ENSE00002474565	3346553|3346556|3346558|3346560|3346561|3346566|3346567|3346569|3346570|3346571|3346572|3346573	hsa-let-7a*(mirbase), hsa-miR-129-5p(miRanda), hsa-miR-1297(miRanda), hsa-miR-130a(mirbase), hsa-miR-130b(mirbase), hsa-miR-141(mirbase), hsa-miR-142-3p(miRanda|mirbase), hsa-miR-155(miRanda|mirbase), hsa-miR-21(mirbase), hsa-miR-21*(mirbase), hsa-miR-26a(miRanda|mirbase), hsa-miR-26b(miRanda|mirbase), hsa-miR-27a(miRanda), hsa-miR-27b(miRanda), hsa-miR-302b(mirbase), hsa-miR-329(miRanda), hsa-mi…	nucleus	protein_coding	chr11	+	102188113-102209114	cell surface receptor linked signaling pathway // anti-apoptosis // regulation of apoptosis // protein ubiquitination	zinc ion binding // protein binding // metal ion binding // ubiquitin-protein ligase activity	cytoplasm // nucleus // intracellular	TNF alpha Signaling Pathway:WP231 // Focal Adhesion:WP306 // TWEAK Signaling Pathway:WP2036 // Apoptosis:WP254
ZNF300P1	3.06543	1.41826	ENSG00000197083	zinc finger protein 300 pseudogene 1 [Source:HGNC Symbol;Acc:27032]	2881607	AK096536-3|ENSE00002054133|ENSE00002098602|ENSE00002518027	2881649|2881647	hsa-miR-145*(mirbase), hsa-miR-221(mirbase), hsa-miR-26a-2*(mirbase), hsa-miR-28-3p(mirbase), hsa-miR-302a(mirbase), hsa-miR-378(mirbase), hsa-miR-409-5p(mirbase), hsa-miR-487b(mirbase), hsa-miR-517a(mirbase), hsa-miR-517b(mirbase), hsa-miR-517c(mirbase), hsa-miR-610(mirbase), hsa-miR-624*(mirbase), hsa-miR-708*(mirbase)		transcribed_unprocessed_pseudogene	chr5	-	150311748-150325744
TNFSF10	3.06524	1.62102	ENSG00000121858	tumor necrosis factor (ligand) superfamily, member 10 [Source:HGNC Symbol;Acc:11925]	2705706	ENSE00001614939|ENSE00001823883|ENSE00001871796|ENSE00001929428|ENSE00001929619|ENSE00001823883|ENSE00001871796|ENSE00001929428|ENSE00001929619	2705730|2705729|2705728	hsa-let-7a(miRanda), hsa-let-7b(miRanda), hsa-let-7c(miRanda), hsa-let-7d(miRanda), hsa-let-7e(miRanda), hsa-let-7f(miRanda), hsa-let-7g(miRanda|mirbase), hsa-let-7i(miRanda), hsa-miR-106a(miRanda), hsa-miR-106b(miRanda), hsa-miR-122(miRanda), hsa-miR-129-5p(miRanda), hsa-miR-130a(miRanda), hsa-miR-130b(miRanda), hsa-miR-137(miRanda), hsa-miR-139-5p(miRanda|mirbase), hsa-miR-153(miRanda), hsa-miR…	extracellular	protein_coding	chr3	-	172223404-172241267	induction of apoptosis by extracellular signals // activation of pro-apoptotic gene products // activation of caspase activity // induction of apoptosis // apoptosis // cell-cell signaling // signal transduction // immune response // positive regulation of I-kappaB kinase/NF-kappaB cascade	cytokine activity // tumor necrosis factor receptor binding // protein binding // receptor binding // metal ion binding	membrane // extracellular space // soluble fraction // extracellular region // integral to plasma membrane	Apoptosis:WP254
CAMK1G	3.06225	1.98362	ENSG00000008118	calcium/calmodulin-dependent protein kinase IG [Source:HGNC Symbol;Acc:14585]	2378019	ENSE00000476632|ENSE00000792079|ENSE00000792086|ENSE00001876736|ENSE00001164873|ENSE00001630380|ENSE00002396913|ENSE00002401498|ENSE00002331572|ENSE00002373289|ENSE00002389021|ENSE00002412805|ENSE00002418256	2378042|2378047|2378048|2378053|2378054|2378056|2378057	hsa-let-7g*(mirbase), hsa-miR-135a(miRanda), hsa-miR-135a-5p(TargetScan), hsa-miR-135ab(TargetScan), hsa-miR-135b(miRanda), hsa-miR-136(miRanda|mirbase), hsa-miR-141(miRanda), hsa-miR-143(miRanda), hsa-miR-15b(miRanda), hsa-miR-185(TargetScan|miRanda), hsa-miR-190(mirbase), hsa-miR-200a(miRanda), hsa-miR-219-1-3p(mirbase), hsa-miR-22(miRanda), hsa-miR-221*(mirbase), hsa-miR-329(miRanda), hsa-miR-…		kinase|protein_coding	chr1	+	209686614-209787202	protein phosphorylation	calmodulin-dependent protein kinase activity // nucleotide binding // protein serine/threonine kinase activity // protein tyrosine kinase activity // protein kinase activity // ATP binding // calmodulin binding	cytoplasm // Golgi apparatus // calcium- and calmodulin-dependent protein kinase complex // plasma membrane // endomembrane system // neuron projection // Golgi membrane
RP11-127L20.6	3.06136	2.6306	ENSG00000231233		3305382	ENSE00001681564|ENSE00001763486	3305385|3305383			antisense	chr10	-	106111129-106113281
TRIM31	3.05911	-0.579491	ENSG00000204616	tripartite motif containing 31 [Source:HGNC Symbol;Acc:16289]	2948205	ENSE00001659058|ENSE00001812345|ENSE00001824997|ENSE00001903854	2948218	hsa-miR-1(miRanda|mirbase), hsa-miR-122(miRanda), hsa-miR-141(miRanda), hsa-miR-182*(mirbase), hsa-miR-185(miRanda), hsa-miR-187(miRanda), hsa-miR-197(miRanda|mirbase), hsa-miR-204(miRanda), hsa-miR-206(miRanda|mirbase), hsa-miR-211(miRanda), hsa-miR-216a(miRanda), hsa-miR-219-5p(miRanda|mirbase), hsa-miR-220b(mirbase), hsa-miR-222*(mirbase), hsa-miR-26a-1*(mirbase), hsa-miR-26a-2*(mirbase), hsa-…		protein_coding	chr6	-	30069498-30094988		protein binding // zinc ion binding // ligase activity // metal ion binding	intracellular // cytoplasm // mitochondrion
5S_rRNA	3.05734	0.0254302	ENSG00000212242	5S ribosomal RNA [Source:RFAM;Acc:RF00001]	2927193	ENSE00001508724	2927195			rRNA	chr6	+	136951435-136951464
PRODH	3.05181	1.59581	ENSG00000100033	proline dehydrogenase (oxidase) 1 [Source:HGNC Symbol;Acc:9453]	3952360	ENSE00001778864|ENSE00001784565|ENSE00001841104	3952383	hsa-miR-140-5p(miRanda|mirbase), hsa-miR-147(mirbase), hsa-miR-151-5p(mirbase), hsa-miR-182(miRanda), hsa-miR-296-3p(mirbase), hsa-miR-296-5p(mirbase), hsa-miR-298(mirbase), hsa-miR-30a*(mirbase), hsa-miR-30b*(mirbase), hsa-miR-30e*(mirbase), hsa-miR-326(miRanda), hsa-miR-330-5p(miRanda), hsa-miR-342-3p(mirbase), hsa-miR-363*(mirbase), hsa-miR-423-3p(mirbase), hsa-miR-453(mirbase), hsa-miR-501-5p…		protein_coding	chr22	-	18900987-18922317	induction of apoptosis by oxidative stress // proline catabolic process // proline metabolic process // cellular nitrogen compound metabolic process // glutamate biosynthetic process // small molecule metabolic process // oxidation-reduction process	proline dehydrogenase activity // FAD binding // oxidoreductase activity	mitochondrion // mitochondrial inner membrane // mitochondrial matrix
RP11-39E3.6	3.03729	1.17622	ENSG00000249179		2642325	ENSE00002038490	2642332			processed_transcript	chr3	+	130573057-130575049
RPL35P6	3.03715	0.980071	ENSG00000244018	ribosomal protein L35 pseudogene 6 [Source:HGNC Symbol;Acc:35520]	3126191	ENSE00001932895	3126275|3126274			processed_pseudogene	chr8	-	18632076-18632326
TNFAIP8	3.02959	1.39985	ENSG00000145779	tumor necrosis factor, alpha-induced protein 8 [Source:HGNC Symbol;Acc:17260]	2825629	AF099936-3|AK097884-2|CR457137-1|ENSE00000972234|ENSE00002024253|ENSE00002032559|ENSE00002036047|ENSE00002076951|ENSE00002111550	2825663	hsa-miR-101(miRanda|mirbase), hsa-miR-103(miRanda), hsa-miR-106a(miRanda), hsa-miR-106b(miRanda), hsa-miR-107(miRanda), hsa-miR-1192(TargetScan), hsa-miR-124(miRanda), hsa-miR-1271(TargetScan|miRanda), hsa-miR-129-5p(miRanda), hsa-miR-132(miRanda), hsa-miR-136(miRanda), hsa-miR-137(miRanda), hsa-miR-138(miRanda), hsa-miR-141(miRanda), hsa-miR-145(mirbase), hsa-miR-146a(miRanda|mirbase), hsa-miR-1…		protein_coding	chr5	+	118604478-118732988	anti-apoptosis // apoptosis // negative regulation of anti-apoptosis // negative regulation of caspase activity	caspase inhibitor activity	cytoplasm
PPM1K	3.02898	2.31602	ENSG00000163644	protein phosphatase, Mg2+/Mn2+ dependent, 1K [Source:HGNC Symbol;Acc:25415]	2777333	ENSE00002056312|ENSE00002064553|ENSE00002434494|ENSE00002502184	2777361	hsa-let-7a(RNAhybrid|miRanda), hsa-let-7a*(mirbase), hsa-let-7b(RNAhybrid|miRanda), hsa-let-7b*(mirbase), hsa-let-7c(miRanda), hsa-let-7d(miRanda), hsa-let-7d*(mirbase), hsa-let-7e(RNAhybrid|miRanda), hsa-let-7f(RNAhybrid|miRanda), hsa-let-7f-1*(mirbase), hsa-let-7g(miRanda), hsa-let-7i(miRanda), hsa-let-7i*(mirbase), hsa-miR-1(miRanda), hsa-miR-100(mirbase), hsa-miR-101(miRanda), hsa-miR-103(miR…		protein_coding	chr4	-	89184073-89205399	protein dephosphorylation	hydrolase activity // protein serine/threonine phosphatase activity // catalytic activity // metal ion binding	protein serine/threonine phosphatase complex // mitochondrion // mitochondrial matrix
RALGAPA1P	3.01865	1.78819	ENSG00000229419	Ral GTPase activating protein, alpha subunit 1 (catalytic) pseudogene [Source:HGNC Symbol;Acc:23203]	3183238|3183268|3183270|3183272|3183276|3183278|3183280|3183282|3183284	ENSE00001803877	3183254|3183255|3183269|3183271|3183273|3183277|3183279|3183281|3183283|3183285|3183286|3183287|3183289			processed_pseudogene	chr9	+	108282422-108288640
snoU13	3.01713	1.3483	ENSG00000238885	Small nucleolar RNA U13 [Source:RFAM;Acc:RF01210]	3788429	ENSE00001808800	3788430			snoRNA	chr18	+	49072741-49072800
MX2	3.01662	2.56329	ENSG00000183486	myxovirus (influenza virus) resistance 2 (mouse) [Source:HGNC Symbol;Acc:7533]	3922037	ENSE00001653112|ENSE00001665952|ENSE00002461157|ENSE00002502168	3922056	hsa-miR-125a-3p(miRanda), hsa-miR-1271(miRanda), hsa-miR-129-5p(miRanda), hsa-miR-132(miRanda|mirbase), hsa-miR-140-5p(miRanda), hsa-miR-146a(miRanda), hsa-miR-146b-5p(miRanda), hsa-miR-147(mirbase), hsa-miR-154(miRanda), hsa-miR-181a(miRanda), hsa-miR-181b(miRanda), hsa-miR-181c(miRanda), hsa-miR-181d(miRanda), hsa-miR-183(miRanda), hsa-miR-185(miRanda), hsa-miR-186(miRanda), hsa-miR-188-5p(mirb…	nucleus	protein_coding	chr21	+	42733958-42781300	cytokine-mediated signaling pathway // response to virus // defense response // type I interferon-mediated signaling pathway // GTP catabolic process	GTPase activity // nucleotide binding // GTP binding	cytoplasm // nucleus // cytosol
KYNU	3.01373	2.45575	ENSG00000115919	kynureninase [Source:HGNC Symbol;Acc:6469]	2508520	ENSE00001273432|ENSE00001350763|ENSE00001468361|ENSE00001579596|ENSE00001587322|ENSE00001704342|ENSE00002457193|ENSE00002471032|ENSE00002503395	2508532|2508537|2508545	hsa-miR-122(mirbase), hsa-miR-122a(RNAhybrid|miRanda), hsa-miR-128(miRanda), hsa-miR-128a(RNAhybrid|miRanda|mirbase), hsa-miR-128b(RNAhybrid|miRanda), hsa-miR-132(miRanda), hsa-miR-136(RNAhybrid|miRanda), hsa-miR-138-1*(mirbase), hsa-miR-138-2*(mirbase), hsa-miR-140-3p(mirbase), hsa-miR-141(miRanda|mirbase), hsa-miR-143(mirbase), hsa-miR-146a*(mirbase), hsa-miR-155(mirbase), hsa-miR-15a(RNAhybrid…		protein_coding	chr2	+	143635116-143799863	tryptophan catabolic process to acetyl-CoA // NAD biosynthetic process // anthranilate metabolic process // tryptophan catabolic process // response to interferon-gamma // response to vitamin B6 // metabolic process // cellular nitrogen compound metabolic process // tryptophan catabolic process to kynurenine // small molecule metabolic process // quinolinate biosynthetic process // pyridine nucle…	hydrolase activity // kynureninase activity // catalytic activity // protein homodimerization activity // pyridoxal phosphate binding	cytoplasm // soluble fraction // cytosol // mitochondrion	Tryptophan metabolism:WP465 // Selenium Pathway:WP15
GPR31	2.9957	0.0706453	ENSG00000120436	G protein-coupled receptor 31 [Source:HGNC Symbol;Acc:4486]	2985026	ENSE00001442718	2985028|2985027	hsa-let-7e*(mirbase), hsa-let-7f-2*(mirbase), hsa-miR-101(mirbase), hsa-miR-126*(mirbase), hsa-miR-143(mirbase), hsa-miR-148a*(mirbase), hsa-miR-182*(mirbase), hsa-miR-196a(mirbase), hsa-miR-196b(mirbase), hsa-miR-21*(mirbase), hsa-miR-218-1*(mirbase), hsa-miR-296-3p(mirbase), hsa-miR-29b(mirbase), hsa-miR-29c(mirbase), hsa-miR-362-5p(mirbase), hsa-miR-374b*(mirbase), hsa-miR-376a(mirbase), hsa-m…		GPCR(orphan)|protein_coding	chr6	-	167569810-167570966	G-protein coupled receptor protein signaling pathway	G-protein coupled receptor activity // signal transducer activity // receptor activity	integral to membrane // integral to plasma membrane // plasma membrane	GPCRs, Class A Rhodopsin-like:WP455
ZC3HAV1	2.98569	2.34263	ENSG00000105939	zinc finger CCCH-type, antiviral 1 [Source:HGNC Symbol;Acc:23721]	3075566	ENSE00000833440|ENSE00000833441|ENSE00000833442|ENSE00001088327|ENSE00001220006|ENSE00001939369|ENSE00002269424|ENSE00002438034|ENSE00002514961|ENSE00002510375|ENSE00002522352	3075601|3075600|3075594|3075593|3075592|3075590|3075589|3075588|3075584|3075583|3075577	hsa-let-7a(miRanda), hsa-let-7b(miRanda), hsa-let-7c(miRanda), hsa-let-7d(miRanda), hsa-let-7e(miRanda), hsa-let-7f(miRanda), hsa-let-7g(miRanda), hsa-let-7i(miRanda), hsa-miR-1(miRanda), hsa-miR-101(miRanda), hsa-miR-10a(miRanda), hsa-miR-10b(miRanda), hsa-miR-1244(TargetScan), hsa-miR-128(miRanda), hsa-miR-133a(miRanda), hsa-miR-133abc(TargetScan), hsa-miR-133b(miRanda), hsa-miR-134(miRanda), h…	nucleus	protein_coding	chr7	-	138732667-138789094	cellular response to exogenous dsRNA // response to virus // regulation of defense response to virus by host // positive regulation of type I interferon production	protein binding // RNA binding // nucleic acid binding // NAD+ ADP-ribosyltransferase activity // metal ion binding // zinc ion binding	cytoplasm // nucleus
IL36RN	2.96928	1.91571	ENSG00000136695	interleukin 36 receptor antagonist [Source:HGNC Symbol;Acc:15561]	2501161	AJ242738-2|ENSE00001128476|ENSE00001603557|ENSE00001144904|ENSE00001144910|ENSE00001289895|ENSE00001289895|ENSE00001640153	2501166|2501167|2501169|2501170|2501171|2501174	hsa-miR-137(miRanda), hsa-miR-143(miRanda), hsa-miR-146b-5p(miRanda), hsa-miR-153(miRanda), hsa-miR-15abc(TargetScan), hsa-miR-16(TargetScan), hsa-miR-16abc(TargetScan), hsa-miR-181a(miRanda), hsa-miR-181c(miRanda), hsa-miR-186(miRanda), hsa-miR-18a(miRanda), hsa-miR-18b(miRanda), hsa-miR-1907(TargetScan), hsa-miR-195(TargetScan), hsa-miR-197(mirbase), hsa-miR-204(miRanda), hsa-miR-205(miRanda), …	extracellular	protein_coding	chr2	+	113816228-113821846	negative regulation of cytokine-mediated signaling pathway	interleukin-1 receptor antagonist activity // cytokine activity	extracellular space // extracellular region
RP11-213H15.3	2.96789	0.806513	ENSG00000248323		2866675	ENSE00002031799|ENSE00002034273|ENSE00002054060|ENSE00002043559	2866698|2866697|2866689			processed_transcript	chr5	-	90599510-90609594
PSMD5	2.96425	0.219402	ENSG00000095261	proteasome (prosome, macropain) 26S subunit, non-ATPase, 5 [Source:HGNC Symbol;Acc:9563]	3223646	ENSE00001461882|ENSE00001664782|ENSE00001846701|ENSE00001702522|ENSE00001849717|ENSE00002151961|ENSE00001821744|ENSE00001851750|ENSE00001896328|ENSE00002265372	3223672|3223669|3223662	hsa-miR-10a(miRanda), hsa-miR-10b(miRanda), hsa-miR-1192(TargetScan), hsa-miR-124(TargetScan), hsa-miR-124ab(TargetScan), hsa-miR-125a-3p(miRanda), hsa-miR-126(mirbase), hsa-miR-126*(mirbase), hsa-miR-130b(mirbase), hsa-miR-132(miRanda), hsa-miR-135a*(mirbase), hsa-miR-141(miRanda|mirbase), hsa-miR-142-5p(mirbase), hsa-miR-143(miRanda|mirbase), hsa-miR-146a(mirbase), hsa-miR-147b(mirbase), hsa-mi…		protein_coding	chr9	-	123577810-123605253	S phase of mitotic cell cycle // G1/S transition of mitotic cell cycle // cellular nitrogen compound metabolic process // regulation of ubiquitin-protein ligase activity involved in mitotic cell cycle // positive regulation of ubiquitin-protein ligase activity involved in mitotic cell cycle // negative regulation of ubiquitin-protein ligase activity involved in mitotic cell cycle // regulation of…	binding // protein binding involved in protein folding // protein binding	proteasome regulatory particle, base subcomplex // nucleoplasm // proteasome complex // cytosol	Proteasome Degradation:WP183
AC021016.6	2.96239	1.38492	ENSG00000225062		2599408	ENSE00001679783|ENSE00001756679	2599410			antisense|retained_intron	chr2	-	219231467-219232493
CD38	2.96091	1.08341	ENSG00000004468	CD38 molecule [Source:HGNC Symbol;Acc:1667]	2719656	ENSE00000705354|ENSE00002023632|ENSE00002039501|ENSE00002056694|ENSE00001131145|ENSE00002025055|ENSE00002039023|ENSE00002042471|ENSE00002297885	2719660|2719661|2719662|2719663|2719664|2719672	hsa-let-7a*(mirbase), hsa-let-7b*(mirbase), hsa-let-7f(mirbase), hsa-let-7f-1*(mirbase), hsa-let-7f-2*(mirbase), hsa-miR-101(miRanda), hsa-miR-106a(miRanda), hsa-miR-106b(miRanda), hsa-miR-132(miRanda), hsa-miR-138(miRanda), hsa-miR-140-3p(mirbase), hsa-miR-144(miRanda), hsa-miR-146a*(mirbase), hsa-miR-150(miRanda), hsa-miR-151-5p(mirbase), hsa-miR-155(miRanda), hsa-miR-155*(mirbase), hsa-miR-17(…	extracellular|transmembrane	protein_coding	chr4	+	15768627-15859933	positive regulation of insulin secretion // positive regulation of vasoconstriction // positive regulation of cell growth // signal transduction // response to hypoxia // induction of apoptosis by extracellular signals // negative regulation of apoptosis // response to retinoic acid // B cell receptor signaling pathway // response to cytokine stimulus // positive regulation of B cell proliferatio…	binding // hydrolase activity, acting on glycosyl bonds // NAD+ nucleosidase activity // phosphorus-oxygen lyase activity // nucleotide binding // receptor activity	integral to membrane // microsome // cell surface // plasma membrane // membrane fraction // nucleus
UBA52P6	2.95579	1.35224	ENSG00000215221	ubiquitin A-52 residue ribosomal protein fusion product 1 pseudogene 6 [Source:HGNC Symbol;Acc:36763]	3164914	ENSE00001655942	3164988|3164989|3164990|3164991|3164992			processed_pseudogene	chr9	+	22012158-22012491
NUAK1	2.94985	2.03471	ENSG00000074590	NUAK family, SNF1-like kinase, 1 [Source:HGNC Symbol;Acc:14311]	3469597	AK027302-4|ENSE00001099255|ENSE00001475967|ENSE00002402122|ENSE00002410696	3469616	hsa-let-7d(pictar), hsa-miR-103(miRanda), hsa-miR-103a(TargetScan), hsa-miR-107(TargetScan|miRanda), hsa-miR-107ab(TargetScan), hsa-miR-126*(pictar), hsa-miR-1271(TargetScan), hsa-miR-130a(miRanda), hsa-miR-134(miRanda), hsa-miR-135a(miRanda), hsa-miR-135b(miRanda), hsa-miR-139-3p(mirbase), hsa-miR-141(miRanda), hsa-miR-145(TargetScan|miRanda|pictar), hsa-miR-148b(miRanda), hsa-miR-152(miRanda), …	nucleus	kinase|protein_coding	chr12	-	106457211-106533460	regulation of cell proliferation // protein phosphorylation // response to DNA damage stimulus // regulation of myosin-light-chain-phosphatase activity // regulation of cell adhesion // lipopolysaccharide biosynthetic process	phosphotransferase activity, alcohol group as acceptor // transferase activity, transferring phosphorus-containing groups // nucleotide binding // protein serine/threonine kinase activity // protein tyrosine kinase activity // protein binding // protein kinase activity // metal ion binding // p53 binding // ATP binding	cytoplasm // nucleus // membrane
MFSD2A	2.94657	1.83406	ENSG00000168389	major facilitator superfamily domain containing 2A [Source:HGNC Symbol;Acc:25897]	2331679	AK297991-13|ENSE00001596778|ENSE00001750389|ENSE00001810924|ENSE00001812315|ENSE00001913005|ENSE00001758477|ENSE00001781205|ENSE00001858303	2331715|2331716	hsa-let-7a(RNAhybrid|miRanda|mirbase), hsa-let-7b(mirbase), hsa-let-7c(RNAhybrid|miRanda|mirbase), hsa-let-7d(RNAhybrid|miRanda|mirbase), hsa-let-7e(RNAhybrid|miRanda|mirbase), hsa-let-7f(RNAhybrid|miRanda|mirbase), hsa-let-7g(RNAhybrid|miRanda|mirbase), hsa-miR-103(RNAhybrid|miRanda), hsa-miR-107(RNAhybrid|miRanda), hsa-miR-124*(mirbase), hsa-miR-125a(RNAhybrid), hsa-miR-125a-3p(miRanda), hsa-mi…	transmembrane	protein_coding	chr1	+	40420810-40435508	transport // transmembrane transport		endoplasmic reticulum // integral to membrane // membrane // endoplasmic reticulum membrane
IL15RA	2.9429	2.03135	ENSG00000134470	interleukin 15 receptor, alpha [Source:HGNC Symbol;Acc:5978]	3275690	ENSE00002142285|ENSE00002552902|ENSE00002559406	3275702	hsa-let-7a*(mirbase), hsa-miR-124(miRanda|mirbase), hsa-miR-125a-5p(miRanda), hsa-miR-1271(miRanda), hsa-miR-132*(mirbase), hsa-miR-135a(mirbase), hsa-miR-135b(mirbase), hsa-miR-138(miRanda), hsa-miR-146a(mirbase), hsa-miR-149(miRanda), hsa-miR-183(miRanda|mirbase), hsa-miR-184(miRanda|mirbase), hsa-miR-185*(mirbase), hsa-miR-199a-5p(miRanda), hsa-miR-199b-5p(miRanda), hsa-miR-205(mirbase), hsa-m…	extracellular|transmembrane	protein_coding	chr10	-	5991374-6019498	cytokine-mediated signaling pathway // cell proliferation // positive regulation of natural killer cell differentiation // signal transduction	signal transducer activity // receptor activity // protein binding // cytokine receptor activity	nuclear membrane // Golgi apparatus // extracellular space // nucleus // membrane // Golgi membrane // cytoplasmic vesicle membrane // extracellular region // cytoplasmic vesicle // endoplasmic reticulum membrane // endoplasmic reticulum // integral to membrane	TCR Signaling Pathway:WP69
IL13	2.93276	1.57458	ENSG00000169194	interleukin 13 [Source:HGNC Symbol;Acc:5973]	2828688	ENSE00001124031|ENSE00001826369|ENSE00001863039|ENSE00001868291|ENSE00001937561|ENSE00002495277|ENSE00002523824|ENSE00002501722|ENSE00002506268	2828695|2828696|2828697	hsa-let-7(TargetScan), hsa-let-7a(miRanda|mirbase|pictar), hsa-let-7b(miRanda|mirbase|pictar), hsa-let-7c(miRanda|mirbase|pictar), hsa-let-7d(miRanda|mirbase|pictar), hsa-let-7e(miRanda|mirbase|pictar), hsa-let-7f(miRanda|mirbase|pictar), hsa-let-7g(miRanda|mirbase|pictar), hsa-let-7i(miRanda|mirbase|pictar), hsa-miR-101(miRanda|mirbase), hsa-miR-125a-3p(miRanda), hsa-miR-125a-5p(miRanda|mirbase)…	extracellular	protein_coding	chr5	+	131991990-131996657	cellular response to mechanical stimulus // positive regulation of release of sequestered calcium ion into cytosol // signal transduction // response to lipopolysaccharide // response to mechanical stimulus // positive regulation of cell proliferation // positive regulation of B cell proliferation // positive regulation of smooth muscle cell proliferation // positive regulation of ion transport /…	cytokine receptor binding // cytokine activity // interleukin-13 receptor binding // protein binding	external side of plasma membrane // cytoplasm // extracellular space // soluble fraction // extracellular region	Cytokines and Inflammatory Response:WP530
RP11-705C15.3	2.93129	2.21008	ENSG00000257027		3404429	ENSE00002233601|ENSE00002311300	3404430|3404431			sense_intronic	chr12	+	9811185-9813046
RP11-350G8.5	2.92911	-0.460084	ENSG00000228013		2436661	ENSE00001759085	2436662			processed_transcript	chr1	-	154375849-154379030
CCL8	2.92597	2.15195	ENSG00000108700	chemokine (C-C motif) ligand 8 [Source:HGNC Symbol;Acc:10635]	3718191	ENSE00000713724|ENSE00000887550|ENSE00001244557|ENSE00001244551|ENSE00001519013	3718194|3718195|3718197|3718198|3718199	hsa-let-7c*(mirbase), hsa-let-7e(mirbase), hsa-let-7e*(mirbase), hsa-let-7f-2*(mirbase), hsa-miR-101(miRanda), hsa-miR-129-5p(miRanda), hsa-miR-137(mirbase), hsa-miR-139-5p(miRanda), hsa-miR-144(miRanda), hsa-miR-153(miRanda), hsa-miR-15b(mirbase), hsa-miR-181a(miRanda|mirbase), hsa-miR-181abcd(TargetScan), hsa-miR-181b(miRanda|mirbase), hsa-miR-181c(miRanda|mirbase), hsa-miR-181d(miRanda|mirbase…	extracellular	protein_coding	chr17	+	32630207-32648321	inflammatory response // protein phosphorylation // chemotaxis // response to virus // exocytosis // calcium ion transport // signal transduction // immune response // cell-cell signaling // cellular calcium ion homeostasis	phospholipase activator activity // chemokine activity // signal transducer activity // protein kinase activity // heparin binding	extracellular region // extracellular space
DPYS	2.9246	1.97183	ENSG00000147647	dihydropyrimidinase [Source:HGNC Symbol;Acc:3013]	3147926	ENSE00001153798|ENSE00002092518|ENSE00002142304	3147949	hsa-miR-103(miRanda), hsa-miR-107(miRanda), hsa-miR-127(RNAhybrid|miRanda), hsa-miR-128(miRanda), hsa-miR-128a(TargetScan|miRanda|mirbase), hsa-miR-128b(TargetScan|miRanda), hsa-miR-130a(miRanda|mirbase), hsa-miR-130b(miRanda|mirbase), hsa-miR-134(miRanda), hsa-miR-136(RNAhybrid), hsa-miR-137(pictar), hsa-miR-139-5p(miRanda), hsa-miR-140-5p(miRanda), hsa-miR-143(RNAhybrid), hsa-miR-150*(mirbase),…		protein_coding	chr8	-	105393124-105478691	protein homotetramerization // pyrimidine nucleoside catabolic process // pyrimidine base catabolic process // pyrimidine base metabolic process // protein homooligomerization // small molecule metabolic process // beta-alanine metabolic process // nucleobase, nucleoside and nucleotide metabolic process // uracil metabolic process // thymine catabolic process // uracil catabolic process	zinc ion binding // amino acid binding // hydrolase activity, acting on carbon-nitrogen (but not peptide) bonds // metal ion binding // hydrolase activity // phosphoprotein binding // hydrolase activity, acting on carbon-nitrogen (but not peptide) bonds, in cyclic amides // thymine binding // uracil binding // dihydropyrimidinase activity	cytoplasm // soluble fraction // cytosol	Fluoropyrimidine Activity:WP1601
ADAMDEC1	2.92028	2.18799	ENSG00000134028	ADAM-like, decysin 1 [Source:HGNC Symbol;Acc:16299]	3090294	AK316320-13|AK316320-14|ENSE00001109019|ENSE00002121475|ENSE00002138105|AK316320-13|ENSE00001109019|ENSE00002089834|ENSE00002121475|ENSE00000433502|ENSE00002092432|ENSE00000684871|ENSE00002131490|ENSE00000818515|ENSE00002096564|ENSE00001040096|ENSE00002138731|ENSE00001040098|ENSE00002105463|ENSE00001040116|ENSE00002112025|ENSE00001109020|ENSE00002111069|ENSE00001109021|ENSE00002125777|ENSE0000170…	3090298|3090300|3090301|3090304|3090305|3090306|3090307|3090308|3090309|3090310|3090311|3090312|3090314	hsa-miR-122(miRanda), hsa-miR-125a-3p(miRanda), hsa-miR-137(mirbase), hsa-miR-144(mirbase), hsa-miR-145*(mirbase), hsa-miR-149(miRanda), hsa-miR-15a*(mirbase), hsa-miR-15b*(mirbase), hsa-miR-186(miRanda), hsa-miR-18a(miRanda), hsa-miR-18b(miRanda), hsa-miR-200b(miRanda), hsa-miR-200c(miRanda), hsa-miR-205(miRanda), hsa-miR-218-2*(mirbase), hsa-miR-224(miRanda|mirbase), hsa-miR-24(miRanda), hsa-mi…	extracellular	protein_coding	chr8	+	24241915-24263320	integrin-mediated signaling pathway // negative regulation of cell adhesion // immune response // proteolysis	integrin binding // metalloendopeptidase activity // zinc ion binding // peptidase activity // metal ion binding	cellular_component // extracellular region // integral to membrane
LIFR	2.91714	1.87446	ENSG00000113594	leukemia inhibitory factor receptor alpha [Source:HGNC Symbol;Acc:6597]	2854092	ENSE00000971224|ENSE00002019946|ENSE00002033698|ENSE00002082236	2854129	hsa-miR-1(miRanda), hsa-miR-101(TargetScan|pictar), hsa-miR-101ab(TargetScan), hsa-miR-1244(TargetScan), hsa-miR-125a(pictar), hsa-miR-125a-5p(TargetScan), hsa-miR-125b(pictar), hsa-miR-125b-5p(TargetScan), hsa-miR-128(TargetScan), hsa-miR-128ab(TargetScan), hsa-miR-129-5p(miRanda), hsa-miR-1297(TargetScan), hsa-miR-136(TargetScan), hsa-miR-137(TargetScan), hsa-miR-137ab(TargetScan), hsa-miR-139-…	extracellular	receptor|protein_coding	chr5	-	38479905-38654529	positive regulation of cell proliferation // ciliary neurotrophic factor-mediated signaling pathway // organ regeneration // response to cytokine stimulus // cell surface receptor linked signaling pathway // neuron projection morphogenesis // leukemia inhibitory factor signaling pathway // positive regulation of anti-apoptosis // response to chemical stimulus // cytokine-mediated signaling pathway	ciliary neurotrophic factor receptor binding // leukemia inhibitory factor receptor activity // oncostatin-M receptor activity // cytokine binding // growth factor binding // receptor activity // protein binding // ciliary neurotrophic factor receptor activity	extracellular region // plasma membrane // integral to plasma membrane	Adipogenesis:WP236
PDGFB	2.91505	0.0274256	ENSG00000100311	platelet-derived growth factor beta polypeptide [Source:HGNC Symbol;Acc:8800]	3961068	ENSE00000654697|ENSE00000654698|ENSE00001669946|ENSE00001679233|ENSE00001703783|ENSE00001732127|ENSE00001877460	3961080|3961077|3961076|3961072	hsa-let-7(TargetScan), hsa-let-7a(miRanda|pictar), hsa-let-7b(miRanda|pictar), hsa-let-7c(miRanda|pictar), hsa-let-7d(miRanda|pictar), hsa-let-7e(miRanda|pictar), hsa-let-7f(miRanda|pictar), hsa-let-7g(miRanda|pictar), hsa-let-7i(miRanda|pictar), hsa-miR-1(miRanda), hsa-miR-106a(miRanda), hsa-miR-106b(miRanda), hsa-miR-10a(miRanda), hsa-miR-10b(miRanda|mirbase), hsa-miR-122(miRanda), hsa-miR-129-…	extracellular	protein_coding	chr22	-	39619553-39644445	activation of protein kinase B activity // blood coagulation // activation of protein kinase activity // positive regulation of chemotaxis // cell chemotaxis // response to wounding // DNA replication // regulation of cell proliferation // positive regulation of blood vessel endothelial cell migration // epithelial cell proliferation involved in salivary gland morphogenesis // response to organic…	protein tyrosine kinase activity // collagen binding // superoxide-generating NADPH oxidase activator activity // growth factor activity // cell surface binding // eukaryotic cell surface binding // platelet-derived growth factor binding // protein heterodimerization activity // protein homodimerization activity // protein binding // platelet-derived growth factor receptor binding	endoplasmic reticulum lumen // membrane // Golgi membrane // cytoplasm // platelet alpha granule lumen // cell surface // basolateral plasma membrane // extracellular region	Focal Adhesion:WP306 // Regulation of Actin Cytoskeleton:WP51 // MAPK signaling pathway:WP382 // Osteoblast Signaling:WP322 // Osteoclast Signaling:WP12 // Angiogenesis:WP1539
AC003983.1	2.91041	2.32802	ENSG00000256559		4018840	ENSE00002308658	4018841			lincRNA	chrX	-	114752445-114797047
TNFSF18	2.91038	0.648484	ENSG00000120337	tumor necrosis factor (ligand) superfamily, member 18 [Source:HGNC Symbol;Acc:11932]	2444239	ENSE00000814642|ENSE00000814643|ENSE00001562030|ENSE00001003105	2444249|2444248|2444247|2444246|2444245|2444244|2444243	hsa-miR-125a-5p(mirbase), hsa-miR-136(mirbase), hsa-miR-143(miRanda), hsa-miR-182(mirbase), hsa-miR-193b(miRanda), hsa-miR-220b(mirbase), hsa-miR-31*(mirbase), hsa-miR-33a*(mirbase), hsa-miR-362-3p(mirbase), hsa-miR-376a(mirbase), hsa-miR-376b(mirbase), hsa-miR-379(miRanda), hsa-miR-411(miRanda), hsa-miR-518a-5p(mirbase), hsa-miR-548b-3p(mirbase), hsa-miR-585(mirbase), hsa-miR-599(miRanda), hsa-m…	extracellular|transmembrane	protein_coding	chr1	-	172942717-173020684	tumor necrosis factor-mediated signaling pathway // positive regulation of NF-kappaB transcription factor activity // anti-apoptosis // regulation of T cell proliferation // signal transduction // immune response // cell-cell signaling // T cell proliferation involved in immune response	cytokine activity // tumor necrosis factor receptor binding // tumor necrosis factor receptor superfamily binding // protein binding // receptor binding	plasma membrane // extracellular space // integral to membrane // membrane // cell surface
IFIT5	2.89883	0.521012	ENSG00000152778	interferon-induced protein with tetratricopeptide repeats 5 [Source:HGNC Symbol;Acc:13328]	3257268	CR457031-1|CU693072-1|ENSE00001456120|ENSE00001625972	3257275	hsa-miR-101(miRanda), hsa-miR-106a(miRanda), hsa-miR-106b(miRanda), hsa-miR-128(miRanda), hsa-miR-129-5p(miRanda), hsa-miR-136(miRanda), hsa-miR-137(miRanda), hsa-miR-141(miRanda), hsa-miR-143(miRanda), hsa-miR-146a(miRanda), hsa-miR-146b-5p(miRanda), hsa-miR-150(miRanda), hsa-miR-153(miRanda), hsa-miR-155(miRanda), hsa-miR-17(miRanda), hsa-miR-181a(miRanda), hsa-miR-181c(miRanda), hsa-miR-200b(m…		protein_coding	chr10	+	91174392-91180667	biological_process	molecular_function // binding // protein binding	cellular_component
RP4-697K14.7	2.89767	1.75243	ENSG00000130589	Peroxisomal proliferator-activated receptor A-interacting complex 285 kDa protein [Source:UniProtKB/Swiss-Prot;Acc:Q9BYK8]	3913960	ENSE00000663486|ENSE00001451692|ENSE00001869000|ENSE00000896809|ENSE00001948705|ENSE00000896820|ENSE00002506353|ENSE00002440234|ENSE00002480048|ENSE00002448182|ENSE00002514871|ENSE00002471129|ENSE00002471753	3914000|3913999|3913975|3913974|3913973|3913972|3913971	hsa-miR-1(miRanda|pictar), hsa-miR-106a(miRanda), hsa-miR-106b(miRanda), hsa-miR-10a(mirbase), hsa-miR-125a-3p(miRanda), hsa-miR-140-5p(miRanda|mirbase), hsa-miR-150(mirbase), hsa-miR-17(miRanda), hsa-miR-194(miRanda), hsa-miR-1ab(TargetScan), hsa-miR-206(TargetScan|miRanda|pictar), hsa-miR-20a(miRanda), hsa-miR-20b(miRanda), hsa-miR-214(mirbase), hsa-miR-23a(miRanda), hsa-miR-23b(miRanda), hsa-m…		transcription regulator|protein_coding	chr20	-	62190331-62204574	regulation of transcription, DNA-dependent // cellular lipid metabolic process // small molecule metabolic process	hydrolase activity // metal ion binding // ribonuclease activity // transcription coactivator activity // helicase activity // RNA binding // DNA binding // nucleotide binding // ATP binding // zinc ion binding	intracellular // nucleus // nucleoplasm
RP4-604G5.1	2.89643	1.33094	ENSG00000237640		3015096	ENSE00001782125	3015097			antisense	chr7	+	99546105-99546130
AKAP2	2.89579	1.65071	ENSG00000241978	A kinase (PRKA) anchor protein 2 [Source:HGNC Symbol;Acc:372]	3184408	ENSE00001841632|ENSE00001880596|ENSE00001882382|ENSE00001888465|ENSE00002127677	3184532|3184552|3184559|3184560|3184574	hsa-miR-103(miRanda), hsa-miR-103a(TargetScan), hsa-miR-106a*(mirbase), hsa-miR-107(TargetScan|miRanda), hsa-miR-107ab(TargetScan), hsa-miR-124(miRanda|mirbase), hsa-miR-1244(TargetScan), hsa-miR-134(TargetScan), hsa-miR-137(TargetScan|miRanda), hsa-miR-137ab(TargetScan), hsa-miR-140(TargetScan), hsa-miR-140-5p(TargetScan|miRanda), hsa-miR-141(TargetScan|miRanda), hsa-miR-144(TargetScan|miRanda),…		protein_coding	chr9	+	112810904-112910982	regulation of cell shape	enzyme binding	membrane	G Protein Signaling Pathways:WP35
BMP4	2.89167	1.39831	ENSG00000125378	bone morphogenetic protein 4 [Source:HGNC Symbol;Acc:1071]	3565206	ENSE00000854771|ENSE00002558598|ENSE00002569403|ENSE00002571217	3565211	hsa-let-7a(RNAhybrid), hsa-let-7b(RNAhybrid), hsa-let-7c(RNAhybrid), hsa-let-7f(RNAhybrid), hsa-let-7g(RNAhybrid|miRanda), hsa-let-7i(RNAhybrid|miRanda|mirbase), hsa-miR-1(miRanda), hsa-miR-122a(RNAhybrid|miRanda), hsa-miR-124a(RNAhybrid|miRanda), hsa-miR-125a-3p(miRanda|mirbase), hsa-miR-135a*(mirbase), hsa-miR-142-3p(RNAhybrid|TargetScan|miRanda), hsa-miR-145(RNAhybrid|miRanda|mirbase), hsa-miR…	extracellular|nucleus	protein_coding	chr14	-	54418171-54425465	negative regulation of immature T cell proliferation in thymus // macrophage differentiation // monocyte differentiation // negative regulation of T cell differentiation in thymus // BMP signaling pathway // BMP signaling pathway involved in ureter morphogenesis // renal system process // positive regulation of bone mineralization // positive regulation of endothelial cell differentiation // nega…	cytokine activity // growth factor activity // chemoattractant activity // protein homodimerization activity // heparin binding // protein binding // BMP receptor binding	membrane-bounded vesicle // cytoplasm // extracellular space // extracellular region // proteinaceous extracellular matrix	Adipogenesis:WP236 // Heart Development:WP1591 // Neural Crest Differentiation:WP2064 // TGF Beta Signaling Pathway:WP560
U1	2.88844	-0.174025	ENSG00000199283	U1 spliceosomal RNA [Source:RFAM;Acc:RF00003]	3027383	ENSE00001437176	3027384			snRNA	chr7	+	139941671-139941796
RP11-705C15.2	2.87813	1.73036	ENSG00000256594		3404380	ENSE00002207642|ENSE00002270445	3404403|3404407			unprocessed_pseudogene	chr12	+	9786036-9809236
CDC42EP3	2.87611	1.17309	ENSG00000163171	CDC42 effector protein (Rho GTPase binding) 3 [Source:HGNC Symbol;Acc:16943]	2548617	ENSE00001072281|ENSE00001727403|ENSE00001733287|ENSE00001737809	2548628	hsa-miR-100(mirbase), hsa-miR-101(TargetScan|miRanda|pictar), hsa-miR-101ab(TargetScan), hsa-miR-124(TargetScan|miRanda), hsa-miR-124ab(TargetScan), hsa-miR-129(pictar), hsa-miR-129-5p(TargetScan|miRanda), hsa-miR-1297(miRanda), hsa-miR-129ab-5p(TargetScan), hsa-miR-132(miRanda), hsa-miR-135a(miRanda), hsa-miR-135b(miRanda), hsa-miR-139-5p(miRanda), hsa-miR-140-5p(miRanda), hsa-miR-141(TargetScan…		protein_coding	chr2	-	37790601-37915025	regulation of cell shape // signal transduction	protein binding // cytoskeletal regulatory protein binding	cytoplasm // actin cytoskeleton // membrane // endomembrane system
RP11-774O3.3	2.8714	0.720979	ENSG00000251615		2759833	ENSE00002069127	2759849|2759848			lincRNA	chr4	-	8332122-8366339
TSSK1A	2.85403	-0.105451	ENSG00000231086	testis-specific serine kinase 1A pseudogene [Source:HGNC Symbol;Acc:11400]	3936821	ENSE00001719941	3936824			unitary_pseudogene	chr22	+	19112390-19113322
GS1-600G8.5	2.854	1.12895	ENSG00000235385		4000021	ENSE00001631918|ENSE00001738326|ENSE00001670716|ENSE00001687056	4000029|4000022			lincRNA	chrX	-	13284632-13321536
FXYD6	2.84854	1.62616	ENSG00000137726	FXYD domain containing ion transport regulator 6 [Source:HGNC Symbol;Acc:4030]	3393479	ENSE00001130048|ENSE00001756150|ENSE00002151884|ENSE00002154105|ENSE00002186928|ENSE00002194255|ENSE00002166248|ENSE00002468580|ENSE00002521937	3393496|3393491|3393487	hsa-let-7e(miRanda), hsa-let-7f(miRanda), hsa-miR-106a(miRanda), hsa-miR-106b(miRanda), hsa-miR-125a-3p(miRanda), hsa-miR-137(TargetScan|miRanda|mirbase|pictar), hsa-miR-137ab(TargetScan), hsa-miR-17(miRanda), hsa-miR-187(miRanda), hsa-miR-18a(miRanda), hsa-miR-18b(miRanda), hsa-miR-196a*(mirbase), hsa-miR-197(miRanda), hsa-miR-20a(miRanda), hsa-miR-20b(miRanda), hsa-miR-296-3p(miRanda), hsa-miR-…	transmembrane	protein_coding	chr11	-	117708938-117747627	biological_process // ion transport	ion channel activity // molecular_function	integral to membrane // membrane // plasma membrane
HMGB1P17	2.84821	2.07844	ENSG00000217482	high mobility group box 1 pseudogene 17 [Source:HGNC Symbol;Acc:39099]	2975517	ENSE00001548754	2975522|2975521|2975519			pseudogene	chr6	-	135956917-135963921
AC010226.4	2.84041	-0.61785	ENSG00000249249		2824827	ENSE00002023963|ENSE00002050746|ENSE00002061037|ENSE00002030985|ENSE00002069864	2824829|2824834			antisense	chr5	+	114937959-114956166
TAC3	2.8327	1.9262	ENSG00000166863	tachykinin 3 [Source:HGNC Symbol;Acc:11521]	3458230	ENSE00001107300|ENSE00001884986|ENSE00001420789|ENSE00001868874|ENSE00001422073|ENSE00001516796|ENSE00001656234|ENSE00001688934|ENSE00001830516|ENSE00001422073|ENSE00001516796|ENSE00001688934|ENSE00001830516|ENSE00001652325|ENSE00001775129|ENSE00002563177|ENSE00002570942	3458244|3458243|3458241|3458240|3458239|3458236	hsa-miR-122(mirbase), hsa-miR-130a(mirbase), hsa-miR-132(mirbase), hsa-miR-135a*(mirbase), hsa-miR-135b*(mirbase), hsa-miR-137(mirbase), hsa-miR-139-5p(miRanda|mirbase), hsa-miR-141*(mirbase), hsa-miR-147b(mirbase), hsa-miR-150*(mirbase), hsa-miR-155(mirbase), hsa-miR-17*(mirbase), hsa-miR-185(mirbase), hsa-miR-194(miRanda|mirbase), hsa-miR-220(mirbase), hsa-miR-220c(mirbase), hsa-miR-26a-1*(mirb…	extracellular	protein_coding	chr12	-	57403840-57422600	neuropeptide signaling pathway // female pregnancy // tachykinin receptor signaling pathway // positive regulation of blood pressure // response to morphine	receptor binding	extracellular space // soluble fraction // extracellular region
EXT1	2.82988	1.86959	ENSG00000182197	exostosin 1 [Source:HGNC Symbol;Acc:3512]	3150060	AK130054-1|ENSE00001476785|ENSE00001632200|AK130054-2|ENSE00001685693|ENSE00001805906|ENSE00001476659|ENSE00001627438|ENSE00001622789|ENSE00001732007|ENSE00001624504|ENSE00001665166|ENSE00001655088|ENSE00001796308	3150161|3150160|3150074|3150072|3150069|3150068|3150063	hsa-miR-1271(miRanda), hsa-miR-129-5p(miRanda), hsa-miR-146a(miRanda), hsa-miR-146a*(mirbase), hsa-miR-146b-5p(miRanda), hsa-miR-149(TargetScan|miRanda|pictar), hsa-miR-153(TargetScan|miRanda|mirbase|pictar), hsa-miR-182(miRanda), hsa-miR-186(miRanda), hsa-miR-203(mirbase), hsa-miR-217(miRanda), hsa-miR-24-2*(mirbase), hsa-miR-30a(miRanda), hsa-miR-30b(miRanda), hsa-miR-30c(miRanda), hsa-miR-30d(…		protein_coding	chr8	-	118811646-119124201	endoderm development // gastrulation // mesoderm development // skeletal system development // ossification // signal transduction // axon guidance // cellular polysaccharide biosynthetic process // olfactory bulb development // brain development // heparan sulfate proteoglycan biosynthetic process // heparan sulfate proteoglycan biosynthetic process, polysaccharide chain biosynthetic process // …	N-acetylglucosaminyl-proteoglycan 4-beta-glucuronosyltransferase activity // acetylglucosaminyltransferase activity // glucuronosyltransferase activity // protein homodimerization activity // glucuronosyl-N-acetylglucosaminyl-proteoglycan 4-alpha-N-acetylglucosaminyltransferase activity // heparan sulfate N-acetylglucosaminyltransferase activity // transferase activity, transferring glycosyl grou…	endoplasmic reticulum // endoplasmic reticulum membrane // intrinsic to endoplasmic reticulum membrane // integral to membrane // membrane // Golgi apparatus // Golgi membrane // integral to endoplasmic reticulum membrane
U6	2.829	1.87738	ENSG00000200665	U6 spliceosomal RNA [Source:RFAM;Acc:RF00026]	3433393	ENSE00001809188	3433394			snRNA	chr12	+	116520375-116520400
ELAVL2	2.82841	0.412035	ENSG00000107105	ELAV (embryonic lethal, abnormal vision, Drosophila)-like 2 (Hu antigen B) [Source:HGNC Symbol;Acc:3313]	3201784	ENSE00001727964|ENSE00001779348	3201797	hsa-miR-101(miRanda), hsa-miR-105(TargetScan), hsa-miR-106a(TargetScan|miRanda), hsa-miR-106ab(TargetScan), hsa-miR-106b(miRanda), hsa-miR-10a(TargetScan|miRanda|mirbase|pictar), hsa-miR-10a-5p(TargetScan), hsa-miR-10abc(TargetScan), hsa-miR-10b(RNAhybrid|TargetScan|miRanda|pictar), hsa-miR-1244(TargetScan), hsa-miR-125a-3p(TargetScan), hsa-miR-1271(TargetScan), hsa-miR-129-5p(miRanda), hsa-miR-1…		protein_coding	chr9	-	23690574-23850999	regulation of transcription, DNA-dependent	nucleic acid binding // nucleotide binding // mRNA 3'-UTR binding // protein binding // RNA binding
AC006978.6	2.82692	0.787171	ENSG00000235859		2995320	ENSE00001830594|ENSE00002298449	2995325|2995326|2995327|2995328|2995329			processed_pseudogene	chr7	+	30410882-30412307
WTAP	2.81969	1.83533	ENSG00000146457	Wilms tumor 1 associated protein [Source:HGNC Symbol;Acc:16846]	2934089	ENSE00001028570|ENSE00001028570|ENSE00001883915|ENSE00001028571|ENSE00001028572|ENSE00001834242|ENSE00001028574|ENSE00001872724|ENSE00001273867|ENSE00001826006	2934104|2934106|2934108|2934109|2934110|2934113	hsa-let-7a(miRanda), hsa-let-7b(miRanda), hsa-let-7c(miRanda), hsa-let-7d(miRanda), hsa-let-7e(miRanda), hsa-let-7f(miRanda), hsa-let-7f-1*(mirbase), hsa-let-7g(miRanda), hsa-let-7i(miRanda), hsa-miR-1(miRanda), hsa-miR-103(mirbase), hsa-miR-107(RNAhybrid|miRanda|mirbase), hsa-miR-10a(miRanda), hsa-miR-10b(miRanda), hsa-miR-10b*(mirbase), hsa-miR-122*(mirbase), hsa-miR-122a(RNAhybrid|miRanda), hs…		splicing regulator|protein_coding	chr6	+	160147246-160177331	RNA splicing // cell cycle // mRNA processing		nucleolus // nucleus // nuclear membrane // nucleoplasm
HOMER1	2.81642	-0.162866	ENSG00000152413	homer homolog 1 (Drosophila) [Source:HGNC Symbol;Acc:17512]	2864237	ENSE00001168577|ENSE00001889152|ENSE00002477738|ENSE00002517044	2864242|2864241	hsa-let-7a(miRanda|mirbase), hsa-let-7b(miRanda|mirbase), hsa-let-7c(miRanda|mirbase), hsa-let-7d(miRanda|mirbase), hsa-let-7e(miRanda), hsa-let-7f(miRanda|mirbase), hsa-let-7g(RNAhybrid|miRanda), hsa-let-7i(miRanda), hsa-miR-101(RNAhybrid|miRanda), hsa-miR-105(mirbase), hsa-miR-125a-3p(miRanda), hsa-miR-125a-5p(miRanda), hsa-miR-125b(miRanda), hsa-miR-1271(miRanda), hsa-miR-128(miRanda), hsa-miR…		protein_coding	chr5	-	78668751-78809866	positive regulation of calcium ion transport via store-operated calcium channel activity // skeletal muscle fiber development // synaptic transmission // positive regulation of signal transduction // activation of phospholipase C activity by metabotropic glutamate receptor signaling pathway // response to calcium ion // skeletal muscle contraction	protein binding // signaling adaptor activity // ion channel binding	cytoplasm // membrane fraction // cell junction // postsynaptic membrane // postsynaptic density // Z disc // integral to plasma membrane // plasma membrane // costamere // synapse
ACSL1	2.81613	1.8342	ENSG00000151726	acyl-CoA synthetase long-chain family member 1 [Source:HGNC Symbol;Acc:3569]	2796553	ENSE00002034972|ENSE00002061864|ENSE00002453326|ENSE00002521923|ENSE00002042711|ENSE00002478471|ENSE00002522926|ENSE00002084473|ENSE00002452931|ENSE00002456838|ENSE00002447924|ENSE00002519910|ENSE00002468261|ENSE00002488478|ENSE00002478353|ENSE00002548299|ENSE00002549626|ENSE00002493215|ENSE00002505107|ENSE00002497141|ENSE00002504806|ENSE00002506908|ENSE00002529938	2796595|2796594|2796587|2796583|2796582|2796581|2796577|2796559|2796558|2796557	hsa-let-7a(miRanda), hsa-let-7b(miRanda), hsa-let-7c(miRanda), hsa-let-7d(miRanda), hsa-let-7e(RNAhybrid|miRanda), hsa-let-7f(miRanda), hsa-let-7g(miRanda), hsa-let-7i(miRanda), hsa-miR-1(RNAhybrid|miRanda), hsa-miR-101(miRanda), hsa-miR-103(RNAhybrid|miRanda|pictar), hsa-miR-106a(RNAhybrid|miRanda), hsa-miR-106b(miRanda), hsa-miR-107(RNAhybrid|miRanda|pictar), hsa-miR-10a(RNAhybrid|miRanda), hsa…	transmembrane	protein_coding	chr4	-	185678789-185747817	fatty acid metabolic process // triglyceride biosynthetic process // long-chain fatty-acyl-CoA biosynthetic process // small molecule metabolic process // positive regulation of protein serine/threonine kinase activity // xenobiotic catabolic process // response to organic cyclic compound // response to oleic acid // adiponectin-mediated signaling pathway // digestion // response to nutrient // m…	nucleotide binding // long-chain fatty acid-CoA ligase activity // ATP binding // catalytic activity // ligase activity	endoplasmic reticulum // endoplasmic reticulum membrane // peroxisomal membrane // integral to membrane // membrane // peroxisome // mitochondrion // microsome // plasma membrane // soluble fraction // mitochondrial outer membrane	Fatty Acid Biosynthesis:WP357 // Fatty Acid Beta Oxidation:WP143 // Mitochondrial LC-Fatty Acid Beta-Oxidation:WP368
PTGER3	2.81055	1.71958	ENSG00000050628	prostaglandin E receptor 3 (subtype EP3) [Source:HGNC Symbol;Acc:9595]	2417945	ENSE00001426446|ENSE00001453929|ENSE00001520642|ENSE00001890137|ENSE00002019780|ENSE00002025494|ENSE00002277174	2417997|2417996|2417995|2417985	hsa-let-7c*(mirbase), hsa-let-7i*(mirbase), hsa-miR-1(miRanda|mirbase), hsa-miR-100(mirbase), hsa-miR-106a(miRanda|mirbase), hsa-miR-106ab(TargetScan), hsa-miR-106b(miRanda|mirbase), hsa-miR-122(mirbase), hsa-miR-125a-3p(miRanda), hsa-miR-125a-5p(miRanda), hsa-miR-125b(miRanda), hsa-miR-126*(mirbase), hsa-miR-1271(TargetScan|miRanda), hsa-miR-128(TargetScan), hsa-miR-128ab(TargetScan), hsa-miR-12…		GPCR(Gq|Gi)|protein_coding	chr1	-	71318062-71513462	bicarbonate transport // cell death // fever generation // intracellular receptor mediated signaling pathway // G-protein signaling, coupled to cAMP nucleotide second messenger // positive regulation of urine volume // G-protein coupled receptor protein signaling pathway // biological_process // positive regulation of fever generation // activation of phospholipase C activity by G-protein coupled…	receptor activity // signal transducer activity // prostaglandin E receptor activity // ligand-dependent nuclear receptor activity // G-protein coupled receptor activity // protein binding	integral to membrane // nuclear envelope // integral to plasma membrane // plasma membrane	Small Ligand GPCRs:WP247 // GPCRs, Class A Rhodopsin-like:WP455 // Prostaglandin Synthesis and Regulation:WP98
RP11-625L16.1	2.81023	1.93253	ENSG00000255745		3408420	ENSE00002206143|ENSE00002235445|ENSE00002278284|ENSE00002314061	3408450|3408454|3408456|3408458			lincRNA	chr12	+	24857555-24927281
RP11-367G18.1	2.81015	2.16012	ENSG00000230943		2970465	ENSE00001662718|ENSE00001761471	2970469			lincRNA	chr6	-	113944737-113971265
DENND5A	2.80414	1.15291	ENSG00000184014	DENN/MADD domain containing 5A [Source:HGNC Symbol;Acc:19344]	3362263	ENSE00001294975|ENSE00002170990|ENSE00002184367|ENSE00001315756|ENSE00002152898|ENSE00002154210|ENSE00002179889|ENSE00001317239|ENSE00002157944|ENSE00002158615|ENSE00001318663|ENSE00002162558|ENSE00002163313|ENSE00001325399|ENSE00002150268|ENSE00002194066|ENSE00002197721	3362282|3362280|3362278|3362276|3362272	hsa-let-7i(miRanda), hsa-let-7i*(mirbase), hsa-miR-103(RNAhybrid|miRanda), hsa-miR-106a(miRanda), hsa-miR-106b(RNAhybrid|miRanda), hsa-miR-107(RNAhybrid|miRanda), hsa-miR-125a-3p(miRanda), hsa-miR-1271(miRanda), hsa-miR-128(miRanda), hsa-miR-128b(RNAhybrid|miRanda), hsa-miR-130a(RNAhybrid|miRanda), hsa-miR-132(RNAhybrid|miRanda), hsa-miR-138(RNAhybrid|miRanda|mirbase|pictar), hsa-miR-139-5p(miRan…		protein_coding	chr11	-	9161760-9284101		Rab GTPase binding // protein binding	Golgi apparatus
PSD3	2.79358	1.6467	ENSG00000156011	pleckstrin and Sec7 domain containing 3 [Source:HGNC Symbol;Acc:19093]	3126191	ENSE00001108908|ENSE00002097005|ENSE00002100438|ENSE00001108910|ENSE00002110163|ENSE00002119020|ENSE00002128054|ENSE00002553312|ENSE00002556447|ENSE00001108910|ENSE00002110163|ENSE00002119020|ENSE00002553312|ENSE00002556447	3126295|3126294|3126293	hsa-let-7a(pictar), hsa-let-7b(pictar), hsa-let-7c(pictar), hsa-let-7e(pictar), hsa-let-7f(pictar), hsa-let-7g(pictar), hsa-let-7i(pictar), hsa-miR-101(TargetScan), hsa-miR-101ab(TargetScan), hsa-miR-105(TargetScan), hsa-miR-106a(TargetScan), hsa-miR-124*(mirbase), hsa-miR-129-5p(TargetScan), hsa-miR-1297(TargetScan|miRanda), hsa-miR-129ab-5p(TargetScan), hsa-miR-130a*(mirbase), hsa-miR-133abc(Ta…		protein_coding	chr8	-	18393552-18942351	regulation of ARF protein signal transduction	protein binding // ARF guanyl-nucleotide exchange factor activity	cytoplasm // membrane fraction // intracellular // postsynaptic membrane // postsynaptic density // synapse // plasma membrane // cell junction
RP11-221J22.1	2.77874	0.488982	ENSG00000214407		2634140	ENSE00001532433	2634141			lincRNA	chr3	+	101659669-101660021
RP11-102N11.1	2.77623	1.22331	ENSG00000229923		2925658	ENSE00001742868	2925660			lincRNA	chr6	+	131018477-131018875
LGALSL	2.77304	0.0928187	ENSG00000119862	lectin, galactoside-binding-like [Source:HGNC Symbol;Acc:25012]	2485406	ENSE00001754355|ENSE00001884593|ENSE00002480872|ENSE00002528315	2485416	hsa-miR-338-3p(mirbase)		protein_coding	chr2	+	64681345-64688698		sugar binding	intracellular
5S_rRNA	2.76856	0.707035	ENSG00000200411	5S ribosomal RNA [Source:RFAM;Acc:RF00001]	3387823	ENSE00001438304	3387827			rRNA	chr11	-	96207807-96207850
LGALS16	2.76391	-0.364054	ENSG00000249861	lectin, galactoside-binding, soluble, 16 [Source:HGNC Symbol;Acc:40039]	3833183	ENSE00002261240	3833206	hsa-miR-135b*(mirbase), hsa-miR-145*(mirbase), hsa-miR-23a*(mirbase), hsa-miR-583(mirbase), hsa-miR-605(mirbase), hsa-miR-760(mirbase), hsa-miR-98(mirbase)		protein_coding	chr19	+	40146509-40151208	apoptosis // positive regulation of T cell apoptosis	lactose binding // sugar binding	cellular_component
GPC3	2.75725	1.97537	ENSG00000147257	glypican 3 [Source:HGNC Symbol;Acc:4451]	4022447	ENSE00001153991|ENSE00001740303|ENSE00001153999	4022499|4022479	hsa-let-7a(RNAhybrid|miRanda), hsa-let-7b(RNAhybrid|miRanda), hsa-let-7c(RNAhybrid), hsa-let-7d(RNAhybrid|miRanda), hsa-let-7f(RNAhybrid|miRanda), hsa-let-7f-2*(mirbase), hsa-miR-103(RNAhybrid|miRanda|mirbase), hsa-miR-106a(miRanda), hsa-miR-106b(miRanda), hsa-miR-107(RNAhybrid|miRanda|mirbase), hsa-miR-10a*(mirbase), hsa-miR-122a(RNAhybrid|miRanda), hsa-miR-125a-3p(miRanda), hsa-miR-1271(TargetS…	extracellular	protein_coding	chrX	-	132676665-133119430	negative regulation of canonical Wnt receptor signaling pathway // lung development // negative regulation of epithelial cell proliferation // positive regulation of smoothened signaling pathway // coronary vasculature development // positive regulation of glucose import // negative regulation of growth // anatomical structure morphogenesis // bone mineralization // cell proliferation involved in…	peptidyl-dipeptidase inhibitor activity // heparan sulfate proteoglycan binding // protein binding	anchored to plasma membrane // anchored to membrane // extracellular space // membrane // integral to plasma membrane // plasma membrane // lysosome // extracellular region // proteinaceous extracellular matrix
HAPLN3	2.75328	0.0317838	ENSG00000140511	hyaluronan and proteoglycan link protein 3 [Source:HGNC Symbol;Acc:21446]	3638188	AY037161-5|AY037161-6|BC062320-7|ENSE00001426992|ENSE00002549463|AY037161-5|BC062320-6|ENSE00001426992|ENSE00002549463|ENSE00000943487|ENSE00002543799|ENSE00001034912|ENSE00002557774|ENSE00001431641|ENSE00002546561|ENSE00002545091|ENSE00002563309	3638203|3638198|3638197|3638193|3638192|3638191|3638189	hsa-let-7f-2*(mirbase), hsa-let-7g*(mirbase), hsa-miR-10b*(mirbase), hsa-miR-125a-5p(mirbase), hsa-miR-125b(mirbase), hsa-miR-132(miRanda), hsa-miR-146a(mirbase), hsa-miR-146b-5p(mirbase), hsa-miR-186(miRanda), hsa-miR-186*(mirbase), hsa-miR-202(mirbase), hsa-miR-212(miRanda), hsa-miR-218-1*(mirbase), hsa-miR-219-5p(mirbase), hsa-miR-220c(mirbase), hsa-miR-296-5p(mirbase), hsa-miR-29a(miRanda|mir…	extracellular	protein_coding	chr15	-	89420621-89438768	cell adhesion	hyaluronic acid binding // binding // protein binding	extracellular region // proteinaceous extracellular matrix
PCID2	2.75297	1.48594	ENSG00000126226	PCI domain containing 2 [Source:HGNC Symbol;Acc:25653]	3526378	AF183426-4|AK000888-4|AK001185-4|AK001302-4|AK023313-4|AK098706-4|AK289462-4|AK309321-4|BC016614-4|BC031246-4|CU677649-4|ENSE00001097262|ENSE00001307384|ENSE00001467159|ENSE00001934306|ENSE00002309870|ENSE00000862569|ENSE00001815565|ENSE00001853862|ENSE00001923299|ENSE00001933120|ENSE00001936474|ENSE00000862572|ENSE00001814474|ENSE00000862573|ENSE00001859251|ENSE00001914123|ENSE00001919854|ENSE00…	3526414|3526413|3526412|3526411|3526401|3526400|3526397|3526395	hsa-let-7b*(mirbase), hsa-let-7c*(mirbase), hsa-let-7f-2*(mirbase), hsa-let-7g(RNAhybrid), hsa-let-7i*(mirbase), hsa-miR-100(RNAhybrid|miRanda), hsa-miR-103(RNAhybrid|miRanda|mirbase), hsa-miR-106a(RNAhybrid|miRanda), hsa-miR-107(RNAhybrid|miRanda), hsa-miR-125a(RNAhybrid|miRanda), hsa-miR-127(RNAhybrid|miRanda), hsa-miR-129(RNAhybrid|miRanda), hsa-miR-129-5p(mirbase), hsa-miR-132(RNAhybrid|miRan…		protein_coding	chr13	-	113830009-113864761	positive regulation of B cell differentiation // regulation of mRNA stability // negative regulation of cysteine-type endopeptidase activity // positive regulation of mitotic cell cycle spindle assembly checkpoint // negative regulation of apoptosis // positive regulation of transcription, DNA-dependent // spleen development	protein binding	cellular_component
RP11-81G24.1	2.75023	1.70724	ENSG00000230183		3625652|3625654|3625656|3625658|3625660	ENSE00001608343|ENSE00002551854	3625661|3625659|3625657|3625655|3625653	hsa-miR-148b(mirbase), hsa-miR-216b(mirbase)		retrotransposed|processed_pseudogene	chr15	-	56297931-56299336
TUBB2A	2.74313	1.27279	ENSG00000137267	tubulin, beta 2A class IIa [Source:HGNC Symbol;Acc:12412]	2939213	ENSE00001975337|ENSE00001975711|ENSE00001981934|ENSE00001983835|ENSE00002211084	2939223|2939221	hsa-let-7d(RNAhybrid|miRanda), hsa-miR-101(RNAhybrid|miRanda|mirbase), hsa-miR-103(RNAhybrid|miRanda), hsa-miR-107(RNAhybrid|miRanda), hsa-miR-125a-3p(miRanda), hsa-miR-126*(mirbase), hsa-miR-132(miRanda), hsa-miR-146a(RNAhybrid|miRanda|mirbase), hsa-miR-146b(RNAhybrid|miRanda), hsa-miR-146b-5p(mirbase), hsa-miR-151-5p(mirbase), hsa-miR-155(mirbase), hsa-miR-15b(RNAhybrid|miRanda), hsa-miR-181a*(…		protein_coding	chr6	-	3155209-3156384	protein folding // neuron differentiation // 'de novo' posttranslational protein folding // microtubule-based movement // protein polymerization // cellular protein metabolic process // GTP catabolic process // mitosis	peptide binding // GTPase activity // structural molecule activity // protein binding // nucleotide binding // GTP binding	cytoplasm // cytoskeleton // protein complex // microtubule
MAP4K4	2.7323	1.89501	ENSG00000071054	mitogen-activated protein kinase kinase kinase kinase 4 [Source:HGNC Symbol;Acc:6866]	2496727	AB384511-13|ENSE00000804313|ENSE00000804315|AK307879-7|ENSE00002457337|ENSE00002471464|ENSE00000804320|ENSE00001392396|ENSE00001912400|ENSE00000804322|ENSE00001245992|ENSE00001900265|ENSE00000804327|ENSE00001900240|ENSE00001848445|ENSE00002430425|ENSE00002432219	2496811|2496826|2496836|2496837|2496842|2496844	hsa-let-7(TargetScan), hsa-let-7a(miRanda|pictar), hsa-let-7b(TargetScan|miRanda|pictar), hsa-let-7c(miRanda|pictar), hsa-let-7d(miRanda|pictar), hsa-let-7e(TargetScan|miRanda|pictar), hsa-let-7f(miRanda|pictar), hsa-let-7g(miRanda|pictar), hsa-let-7i(miRanda|pictar), hsa-miR-10a(TargetScan|miRanda), hsa-miR-10a-5p(TargetScan), hsa-miR-10abc(TargetScan), hsa-miR-10b(TargetScan|miRanda), hsa-miR-1…		kinase|protein_coding	chr2	+	102234064-102508118	protein phosphorylation // intracellular protein kinase cascade // response to stress // regulation of JNK cascade	transferase activity, transferring phosphorus-containing groups // small GTPase regulator activity // nucleotide binding // protein serine/threonine kinase activity // protein tyrosine kinase activity // protein binding // protein kinase activity // ATP binding	cytoplasm	Insulin Signaling:WP481 // MAPK signaling pathway:WP382
FSD1L	2.72159	1.18742	ENSG00000106701	fibronectin type III and SPRY domain containing 1-like [Source:HGNC Symbol;Acc:13753]	3183219|3183238	ENSE00001464419|ENSE00001715327|ENSE00001865655|ENSE00001865732|ENSE00001594224|ENSE00001641673|ENSE00001908531|ENSE00001606106|ENSE00001848162|ENSE00001957885|ENSE00001624797|ENSE00001828828	3183227|3183228|3183230|3183240	hsa-miR-124(TargetScan|miRanda), hsa-miR-124ab(TargetScan), hsa-miR-129-5p(miRanda), hsa-miR-1297(miRanda), hsa-miR-130a(miRanda), hsa-miR-136(miRanda), hsa-miR-141(TargetScan|miRanda), hsa-miR-145(miRanda), hsa-miR-153(miRanda), hsa-miR-154*(mirbase), hsa-miR-181a(miRanda), hsa-miR-181b(miRanda), hsa-miR-181c(miRanda), hsa-miR-181d(miRanda), hsa-miR-186(miRanda), hsa-miR-188-3p(mirbase), hsa-miR…		protein_coding	chr9	+	108210045-108314205	biological_process	molecular_function // protein binding	cellular_component // intracellular
SCN3A	2.72105	1.30483	ENSG00000153253	sodium channel, voltage-gated, type III, alpha subunit [Source:HGNC Symbol;Acc:10590]	2584957	ENSE00001009789|ENSE00001009801|ENSE00001193463|ENSE00001193463|ENSE00001813660|ENSE00001193486|ENSE00001238274|ENSE00001335571|ENSE00001880206|ENSE00001926706|ENSE00002224783|ENSE00001409220|ENSE00001794432|ENSE00001413802|ENSE00001585797|ENSE00001892058|ENSE00001946960|ENSE00001415843|ENSE00001586530|ENSE00002514980|ENSE00001732272|ENSE00002450011|ENSE00001825174|ENSE00002520302|ENSE00001865930…	2585032|2585028|2585026|2585025|2585017|2585012|2585009|2585006|2585005|2584998|2584997|2584995|2584991|2584989|2584988|2584987|2584978|2584977|2584975|2584974|2584973|2584972|2584971|2584968|2584967	hsa-miR-1(miRanda), hsa-miR-103(TargetScan|miRanda), hsa-miR-106a(TargetScan|miRanda), hsa-miR-106b(miRanda), hsa-miR-107(TargetScan|miRanda), hsa-miR-10a(pictar), hsa-miR-10b(mirbase|pictar), hsa-miR-122(mirbase), hsa-miR-1271(TargetScan), hsa-miR-130a(miRanda), hsa-miR-130a*(mirbase), hsa-miR-130b(TargetScan|miRanda), hsa-miR-132(TargetScan|miRanda|mirbase|pictar), hsa-miR-138(pictar), hsa-miR-…		protein_coding	chr2	-	165911661-166060585	transmembrane transport // sodium ion transport // ion transport	ion channel activity // protein binding // voltage-gated sodium channel activity // voltage-gated ion channel activity	cytoplasm // integral to membrane // membrane fraction // membrane // voltage-gated sodium channel complex
RP11-439L18.1	2.71437	0.0125146	ENSG00000232618		2928661	ENSE00001592832|ENSE00001717029|ENSE00001801771	2928662|2928665|2928666			lincRNA	chr6	+	143271347-143277933
ADPRH	2.71233	0.712053	ENSG00000144843	ADP-ribosylarginine hydrolase [Source:HGNC Symbol;Acc:269]	2638059	ENSE00001834476|ENSE00001905773|ENSE00002327925|ENSE00002420932	2638066	hsa-let-7a(miRanda), hsa-let-7b(miRanda), hsa-let-7c(miRanda), hsa-let-7d(miRanda), hsa-let-7e(miRanda), hsa-let-7f(miRanda), hsa-let-7g(miRanda), hsa-let-7i(miRanda), hsa-miR-125a-5p(miRanda), hsa-miR-125b(miRanda), hsa-miR-129-5p(miRanda), hsa-miR-1297(miRanda), hsa-miR-130a(miRanda), hsa-miR-130b(miRanda), hsa-miR-139-3p(mirbase), hsa-miR-148a(miRanda), hsa-miR-148b(miRanda), hsa-miR-150(miRan…		protein_coding	chr3	+	119298184-119309329	protein de-ADP-ribosylation // protein modification process	hydrolase activity // magnesium ion binding // ADP-ribosylarginine hydrolase activity
EIF2AK2	2.71014	-0.68175	ENSG00000055332	eukaryotic translation initiation factor 2-alpha kinase 2 [Source:HGNC Symbol;Acc:9437]	2548402	ENSE00000747498|ENSE00001869555|ENSE00000809607|ENSE00001564308|ENSE00001551058|ENSE00001789710|ENSE00002494739|ENSE00002505830	2548433|2548431|2548430	hsa-let-7a(miRanda), hsa-let-7b(miRanda), hsa-let-7c(miRanda), hsa-let-7d(miRanda|mirbase), hsa-let-7e(miRanda), hsa-let-7f(miRanda), hsa-let-7g(miRanda), hsa-let-7i(miRanda), hsa-miR-1(miRanda), hsa-miR-101*(mirbase), hsa-miR-10a(miRanda), hsa-miR-10b(miRanda), hsa-miR-126(mirbase), hsa-miR-129-5p(miRanda), hsa-miR-143(miRanda), hsa-miR-146a(mirbase), hsa-miR-146b-3p(mirbase), hsa-miR-146b-5p(mi…		kinase|protein_coding	chr2	-	37327324-37384107	virus-infected cell apoptosis // evasion by virus of host immune response // virus-host interaction // protein autophosphorylation // viral infectious cycle // negative regulation of osteoblast proliferation // response to virus // interspecies interaction between organisms // modulation by virus of host cellular process // negative regulation of cell proliferation // protein phosphorylation // e…	protein phosphatase type 2A regulator activity // eukaryotic translation initiation factor 2alpha kinase activity // nucleotide binding // protein serine/threonine kinase activity // non-membrane spanning protein tyrosine kinase activity // protein tyrosine kinase activity // protein kinase activity // ATP binding // transferase activity, transferring phosphorus-containing groups // double-strand…	cytosol // intracellular	Type II interferon signaling (IFNG):WP619 // Translation Factors:WP107
ADM	2.70594	1.27096	ENSG00000148926	adrenomedullin [Source:HGNC Symbol;Acc:259]	3320123	ENSE00000988124|ENSE00002170899|ENSE00002177908|ENSE00002180544|ENSE00002193185|ENSE00000988125|ENSE00002168170|ENSE00002170899|ENSE00002173418|ENSE00002180544	3320131|3320134	hsa-let-7f-2*(mirbase), hsa-miR-126(mirbase), hsa-miR-1297(TargetScan|miRanda), hsa-miR-137(miRanda), hsa-miR-144(miRanda|mirbase), hsa-miR-16(mirbase), hsa-miR-181a(miRanda|pictar), hsa-miR-181abcd(TargetScan), hsa-miR-181b(miRanda|mirbase|pictar), hsa-miR-181c(miRanda|pictar), hsa-miR-181d(miRanda|mirbase), hsa-miR-18a(mirbase), hsa-miR-18b(mirbase), hsa-miR-20a(mirbase), hsa-miR-20b(mirbase), …	extracellular	protein_coding	chr11	+	10326582-10328793	positive regulation of cell proliferation // negative regulation of vasoconstriction // response to glucocorticoid stimulus // developmental growth // spongiotrophoblast layer development // positive regulation of vasodilation // response to cold // branching involved in embryonic placenta morphogenesis // signal transduction // response to starvation // cAMP-mediated signaling // response to ins…	hormone activity // adrenomedullin receptor binding // protein binding // receptor binding	cytoplasm // extracellular space // soluble fraction // extracellular region	Myometrial Relaxation and Contraction Pathways:WP289
Y_RNA	2.70344	-0.25486	ENSG00000212392	Y RNA [Source:RFAM;Acc:RF00019]	2625669	ENSE00001508874	2625670			misc_RNA	chr3	+	57479479-57479503
C7orf68	2.69167	-0.750357	ENSG00000135245	chromosome 7 open reading frame 68 [Source:HGNC Symbol;Acc:28859]	3022814	ENSE00000919490|ENSE00001871150|ENSE00001882514	3022823	hsa-miR-106a(miRanda|mirbase), hsa-miR-106b(miRanda), hsa-miR-125a-3p(miRanda), hsa-miR-1271(miRanda), hsa-miR-132(mirbase), hsa-miR-144*(mirbase), hsa-miR-145(miRanda), hsa-miR-150(TargetScan|miRanda|mirbase), hsa-miR-17(miRanda|mirbase), hsa-miR-181a(miRanda|mirbase), hsa-miR-181b(miRanda), hsa-miR-181c(miRanda), hsa-miR-181d(miRanda), hsa-miR-183(miRanda), hsa-miR-193a-3p(mirbase), hsa-miR-19a…	extracellular|transmembrane	protein_coding	chr7	+	128096219-128098360	positive regulation of cell proliferation // autocrine signaling // response to stress // positive regulation of lipid storage // positive regulation of cytokine production	receptor binding	lipid particle // extracellular space // stored secretory granule // cell surface // membrane // extracellular region // integral to membrane
IFITM3	2.68916	1.29476	ENSG00000142089	interferon induced transmembrane protein 3 [Source:HGNC Symbol;Acc:5414]	3357840	ENSE00001301623|ENSE00001540252|ENSE00002153355|ENSE00002161990	3357845|3357844	hsa-miR-125a-3p(mirbase), hsa-miR-125a-5p(mirbase), hsa-miR-125b(mirbase), hsa-miR-140-3p(mirbase), hsa-miR-16(mirbase), hsa-miR-195(mirbase), hsa-miR-22(mirbase), hsa-miR-29a(miRanda), hsa-miR-29b(miRanda), hsa-miR-29c(miRanda), hsa-miR-320a(miRanda), hsa-miR-320b(miRanda), hsa-miR-492(mirbase), hsa-miR-560(mirbase), hsa-miR-662(mirbase), hsa-miR-770-5p(mirbase), hsa-miR-874(mirbase), hsa-miR-88…	transmembrane	protein_coding	chr11	-	315855-343347	response to biotic stimulus // cytokine-mediated signaling pathway // response to virus // type I interferon-mediated signaling pathway // immune response // innate immune response		integral to membrane // membrane // plasma membrane
AL161450.12	2.68706	1.91958	ENSG00000243513		3160895	ENSE00001950933	3160987			Mt_tRNA_pseudogene	chr9	+	5109390-5109420
TRIP10	2.68543	1.73878	ENSG00000125733	thyroid hormone receptor interactor 10 [Source:HGNC Symbol;Acc:12304]	3818515	ENSE00000858143|ENSE00001828773|ENSE00001941197|ENSE00001053617|ENSE00001815077|ENSE00001824073|ENSE00001828773|ENSE00001867594|ENSE00001159486|ENSE00001824341|ENSE00001826266|ENSE00001879831|ENSE00001159492|ENSE00001837308|ENSE00001879831	3818518|3818520|3818522|3818524	hsa-let-7a(RNAhybrid|miRanda|mirbase), hsa-let-7b(RNAhybrid|miRanda), hsa-let-7c(RNAhybrid|miRanda|mirbase), hsa-let-7d(miRanda|mirbase), hsa-let-7e(RNAhybrid|miRanda), hsa-let-7g(RNAhybrid|miRanda|mirbase), hsa-miR-103(RNAhybrid|miRanda|pictar), hsa-miR-106a(RNAhybrid|TargetScan|miRanda), hsa-miR-106ab(TargetScan), hsa-miR-106b(miRanda|pictar), hsa-miR-107(RNAhybrid|miRanda|pictar), hsa-miR-10a(…		protein_coding	chr19	+	6739682-6751425	endocytosis // regulation of small GTPase mediated signal transduction // signal transduction // actin cytoskeleton organization // cell communication // small GTPase mediated signal transduction	lipid binding // protein binding // identical protein binding	cytoplasm // Golgi apparatus // cell projection // cytosol // cytoskeleton // lysosome // cell cortex // plasma membrane // perinuclear region of cytoplasm // phagocytic cup
5S_rRNA	2.6823	1.75044	ENSG00000222178	5S ribosomal RNA [Source:RFAM;Acc:RF00001]	2806619	ENSE00001590064	2806632			rRNA	chr5	+	36452537-36524241
AC007879.5	2.67467	1.01225	ENSG00000223725		2596599	ENSE00001627735	2596611			antisense	chr2	-	208105466-208158533
LAMA3	2.67023	1.95103	ENSG00000053747	laminin, alpha 3 [Source:HGNC Symbol;Acc:6483]	3781794	AK096422-11|ENSE00001109685|ENSE00000344420|ENSE00002223539|ENSE00000344423|ENSE00002208938|ENSE00000667161|ENSE00002204797|ENSE00000667169|ENSE00002233791|ENSE00000667170|ENSE00002220493|ENSE00000667172|ENSE00002281432|ENSE00000667173|ENSE00002203030|ENSE00000667181|ENSE00002211643|ENSE00000667183|ENSE00002294165|ENSE00000667184|ENSE00002260954|ENSE00000667186|ENSE00002234437|ENSE00000915303|ENS…	3781808|3781829|3781832|3781866|3781868|3781869|3781870|3781871|3781873|3781875|3781877|3781878|3781882|3781883|3781918|3781919|3781920|3781924|3781925|3781926|3781929|3781930|3781931|3781932|3781935|3781937|3781939|3781940|3781942|3781943|3781944|3781945|3781947|3781948|3781949|3781950|3781951|3781952|3781957|3781962|3781964|3781965|3781968|3781969|3781970|3781971|3781972|3781973	hsa-let-7e(RNAhybrid|miRanda), hsa-let-7i(RNAhybrid|miRanda), hsa-miR-1(miRanda), hsa-miR-105(TargetScan), hsa-miR-106a(TargetScan|miRanda|mirbase), hsa-miR-106ab(TargetScan), hsa-miR-106b(miRanda|mirbase), hsa-miR-125a-3p(miRanda), hsa-miR-129(RNAhybrid), hsa-miR-130a(miRanda), hsa-miR-1378(TargetScan), hsa-miR-142-5p(mirbase), hsa-miR-1420ac(TargetScan), hsa-miR-146a(RNAhybrid), hsa-miR-148a(mi…		protein_coding	chr18	+	21262334-21535030	regulation of embryonic development // regulation of cell adhesion // regulation of cell migration // cell junction assembly // cell adhesion // epidermis development // hemidesmosome assembly	structural molecule activity // protein binding // receptor binding	laminin-5 complex // laminin-1 complex // basement membrane // extracellular matrix // extracellular region	Focal Adhesion:WP306 // Alpha 6 Beta 4 signaling pathway:WP244
SLC7A2	2.66978	1.94233	ENSG00000003989	solute carrier family 7 (cationic amino acid transporter, y+ system), member 2 [Source:HGNC Symbol;Acc:11060]	3087659	ENSE00000457144|ENSE00000457145|ENSE00000888729|ENSE00000888730|ENSE00000888731|ENSE00000888732|ENSE00000924832|ENSE00000924833|ENSE00001599403|ENSE00001605258|ENSE00001706824|ENSE00001819021|ENSE00001706824|ENSE00001819021|ENSE00002130258	3087675|3087676|3087678|3087681|3087683|3087689|3087691|3087692|3087694|3087696|3087697|3087699|3087700	hsa-miR-100(miRanda), hsa-miR-106a(miRanda), hsa-miR-106ab(TargetScan), hsa-miR-106b(miRanda), hsa-miR-10a(miRanda), hsa-miR-10b(miRanda), hsa-miR-133abc(TargetScan), hsa-miR-141(miRanda), hsa-miR-145(miRanda), hsa-miR-153(miRanda), hsa-miR-155(miRanda), hsa-miR-15a(miRanda), hsa-miR-15abc(TargetScan), hsa-miR-15b(miRanda), hsa-miR-16(TargetScan|miRanda), hsa-miR-16abc(TargetScan), hsa-miR-17(Tar…		protein_coding	chr8	+	17354697-17428057	lysine transport // macrophage activation // amino acid transport // cellular nitrogen compound metabolic process // nitric oxide biosynthetic process // nitric oxide production involved in inflammatory response // cellular amino acid metabolic process // regulation of inflammatory response // transmembrane transport // ion transport // transport // ornithine transport // L-amino acid transport /…	L-lysine transmembrane transporter activity // arginine transmembrane transporter activity // L-ornithine transmembrane transporter activity // high affinity arginine transmembrane transporter activity // L-amino acid transmembrane transporter activity // basic amino acid transmembrane transporter activity // amino acid transmembrane transporter activity	membrane // integral to plasma membrane // cytoplasm // integral to membrane // plasma membrane // membrane fraction
RAPGEF2	2.66404	1.77919	ENSG00000109756	Rap guanine nucleotide exchange factor (GEF) 2 [Source:HGNC Symbol;Acc:16854]	2749699	ENSE00000740388|ENSE00002085599|ENSE00002461823|ENSE00002440053|ENSE00002493982|ENSE00002552903|ENSE00002565214|ENSE00002565973|ENSE00002575175	2749772|2749773|2749775|2749779	hsa-let-7g(miRanda), hsa-let-7i(miRanda), hsa-miR-105(TargetScan), hsa-miR-106a(TargetScan|miRanda), hsa-miR-106ab(TargetScan), hsa-miR-106b(TargetScan|miRanda), hsa-miR-10a(TargetScan|miRanda), hsa-miR-10b(TargetScan|miRanda), hsa-miR-124(TargetScan), hsa-miR-124ab(TargetScan), hsa-miR-128(TargetScan), hsa-miR-128ab(TargetScan), hsa-miR-1297(miRanda), hsa-miR-130a(miRanda), hsa-miR-130b(miRanda)…		protein_coding	chr4	+	160025316-160279291	regulation of small GTPase mediated signal transduction // cAMP-mediated signaling // MAPKKK cascade // positive regulation of Rap GTPase activity // regulation of synaptic plasticity // intracellular signal transduction // small GTPase mediated signal transduction // signal transduction	protein binding // Rap GTPase activator activity // Rap guanyl-nucleotide exchange factor activity // diacylglycerol binding // guanyl-nucleotide exchange factor activity // calcium ion binding // signal transducer activity	membrane // intracellular // plasma membrane // integral to plasma membrane
C9orf153	2.64568	-0.772986	ENSG00000187753	chromosome 9 open reading frame 153 [Source:HGNC Symbol;Acc:31456]	3212919	ENSE00002551259|ENSE00002566583	3212936|3212935	hsa-let-7c*(mirbase), hsa-miR-1(mirbase), hsa-miR-105*(mirbase), hsa-miR-106a(mirbase), hsa-miR-106b(mirbase), hsa-miR-10b*(mirbase), hsa-miR-129-5p(miRanda), hsa-miR-133b(mirbase), hsa-miR-135a(mirbase), hsa-miR-135b(mirbase), hsa-miR-135b*(mirbase), hsa-miR-136(miRanda), hsa-miR-138-1*(mirbase), hsa-miR-139-5p(miRanda), hsa-miR-142-3p(mirbase), hsa-miR-143*(mirbase), hsa-miR-144(miRanda|mirbase…		protein_coding	chr9	-	88842278-88874254
7SK	2.63773	1.09751	ENSG00000223202	7SK RNA [Source:RFAM;Acc:RF00100]	3340315	ENSE00001591088	3340316			misc_RNA	chr11	+	74396298-74396484
U6	2.63208	1.67518	ENSG00000200189	U6 spliceosomal RNA [Source:RFAM;Acc:RF00026]	3006472	ENSE00001806861	3006486			snRNA	chr7	+	68544265-68614189
RP11-571M6.13	2.6283	1.60605	ENSG00000257152		3458819		3458835|3458834			processed_transcript	chr12	-	58160662-58161425
CSF3	2.62327	1.54848	ENSG00000108342	colony stimulating factor 3 (granulocyte) [Source:HGNC Symbol;Acc:2438]	3720675	ENSE00000950689|ENSE00001517624|ENSE00002561869|ENSE00002574669|ENSE00000950691|ENSE00001828475|ENSE00001268721|ENSE00001353292|ENSE00001839761	3720680|3720686|3720687|3720688|3720689	hsa-miR-10a*(mirbase), hsa-miR-139-3p(mirbase), hsa-miR-141(TargetScan|miRanda|mirbase|pictar), hsa-miR-143(miRanda), hsa-miR-150(TargetScan), hsa-miR-15a(miRanda), hsa-miR-16(miRanda), hsa-miR-188-3p(mirbase), hsa-miR-195(miRanda), hsa-miR-200a(TargetScan|miRanda|mirbase|pictar), hsa-miR-200c(mirbase), hsa-miR-26a(miRanda), hsa-miR-27a(mirbase), hsa-miR-27b(mirbase), hsa-miR-28-5p(miRanda), hsa-…	extracellular	protein_coding	chr17	+	38171635-38173909	positive regulation of cell proliferation // granulocyte differentiation // immune response // cytokine-mediated signaling pathway // multicellular organismal development	cytokine activity // enzyme binding // growth factor activity // granulocyte colony-stimulating factor receptor binding	extracellular space // extracellular region	Cytokines and Inflammatory Response:WP530
snoU13	2.62039	1.80683	ENSG00000238438	Small nucleolar RNA U13 [Source:RFAM;Acc:RF01210]	2891556	ENSE00001808595	2891575			snoRNA	chr6	+	1186820-1186850
DENND4A	2.61998	-0.28551	ENSG00000174485	DENN/MADD domain containing 4A [Source:HGNC Symbol;Acc:24321]	3629811	AF534403-12|ENSE00001200268|AK290292-14|ENSE00001200263|AK290292-15|ENSE00001200260|ENSE00001200266|ENSE00001200279|ENSE00001200285|ENSE00001200290|ENSE00001268761|ENSE00001268777|ENSE00001268784|ENSE00001268791|ENSE00001268852|ENSE00001268868|ENSE00001268874|ENSE00001353701|ENSE00001353705|ENSE00001641560|ENSE00001353711	3629896|3629894|3629893|3629892|3629891|3629887|3629886|3629885|3629884|3629882|3629881|3629875|3629874|3629873|3629872|3629867|3629864|3629863|3629862|3629860|3629859|3629857|3629856	hsa-let-7a*(mirbase), hsa-let-7b*(mirbase), hsa-let-7d*(mirbase), hsa-let-7f-1*(mirbase), hsa-let-7f-2*(mirbase), hsa-miR-1(miRanda), hsa-miR-103(RNAhybrid|miRanda), hsa-miR-106a(miRanda), hsa-miR-106b(miRanda), hsa-miR-107(RNAhybrid|miRanda), hsa-miR-10a(miRanda), hsa-miR-10a*(mirbase), hsa-miR-10b(miRanda), hsa-miR-125a-3p(miRanda), hsa-miR-130b(miRanda), hsa-miR-132(miRanda), hsa-miR-135a(RNAh…	nucleus	transcription regulator|protein_coding	chr15	-	65954753-66081702	regulation of transcription, DNA-dependent	DNA binding	nucleus
STAT5A	2.61472	-0.748753	ENSG00000126561	signal transducer and activator of transcription 5A [Source:HGNC Symbol;Acc:11366]	3721658	ENSE00001380264|ENSE00001605343|ENSE00001773867|ENSE00001895588|ENSE00002206215|ENSE00001775109|ENSE00001832039|ENSE00002539507|ENSE00002540160|ENSE00001841257|ENSE00002352939|ENSE00002427899	3721661|3721662|3721663|3721664	hsa-miR-125a-3p(mirbase), hsa-miR-130a*(mirbase), hsa-miR-138(miRanda), hsa-miR-141(miRanda|mirbase|pictar), hsa-miR-143(miRanda), hsa-miR-181d(miRanda), hsa-miR-184(miRanda), hsa-miR-185(miRanda), hsa-miR-200a(miRanda|mirbase|pictar), hsa-miR-200b(miRanda|mirbase), hsa-miR-200c(miRanda|mirbase), hsa-miR-204(miRanda), hsa-miR-211(miRanda), hsa-miR-216b(miRanda), hsa-miR-222(mirbase), hsa-miR-23a(…		transcription regulator|protein_coding	chr17	+	40439562-40464132	positive regulation of mitotic cell cycle // fatty acid metabolic process // cytokine-mediated signaling pathway // lactation // regulation of cell adhesion // lipid storage // development of secondary female sexual characteristics // peptidyl-tyrosine phosphorylation // positive regulation of survival gene product expression // positive regulation of activated T cell proliferation // signal tran…	signal transducer activity // DNA binding // calcium ion binding // double-stranded DNA binding // sequence-specific DNA binding // sequence-specific DNA binding transcription factor activity // protein binding // RNA polymerase II core promoter sequence-specific DNA binding	cytoplasm // nucleolus // nucleus // nucleoplasm // cytosol	Kit receptor signaling pathway:WP304 // Adipogenesis:WP236 // ErbB signaling pathway:WP673 // EGF/EGFR Signaling Pathway:WP437 // IL-7 signaling pathway:WP205 // IL-2 Signaling pathway:WP49 // EPO Receptor Signaling:WP581 // IL-5 signaling pathway:WP127 // Prolactin Signaling Pathway:WP2037 // IL-3 Signaling Pathway:WP286
IRF8	2.61204	1.33789	ENSG00000140968	interferon regulatory factor 8 [Source:HGNC Symbol;Acc:5358]	3672489	ENSE00000945813|ENSE00000945818|ENSE00000945819|ENSE00000945820|ENSE00000945823	3672495|3672498|3672501|3672513|3672514|3672515	hsa-miR-1(miRanda), hsa-miR-103(miRanda), hsa-miR-106a(miRanda), hsa-miR-106b(miRanda), hsa-miR-107(miRanda), hsa-miR-129-5p(miRanda), hsa-miR-130a(miRanda), hsa-miR-130b(miRanda), hsa-miR-135a(miRanda), hsa-miR-135b(miRanda), hsa-miR-145(miRanda), hsa-miR-150(miRanda|mirbase), hsa-miR-153(miRanda), hsa-miR-155(miRanda), hsa-miR-17(miRanda), hsa-miR-181a(miRanda), hsa-miR-181b(miRanda), hsa-miR-1…	nucleus	transcription regulator|protein_coding	chr16	+	85932382-85955957	phagocytosis // cytokine-mediated signaling pathway // defense response to bacterium // cellular response to lipopolysaccharide // negative regulation of growth of symbiont in host // negative regulation of transcription from RNA polymerase II promoter // response to bacterium // positive regulation of interferon-gamma production // interferon-gamma-mediated signaling pathway // type I interferon…	DNA binding // regulatory region DNA binding // sequence-specific DNA binding transcription factor activity // sequence-specific enhancer binding RNA polymerase II transcription factor activity // protein binding	nucleus // cytosol	Type II interferon signaling (IFNG):WP619
AC017099.3	2.60454	1.71486	ENSG00000228486		2495149	ENSE00001625039|ENSE00001652595|ENSE00001660414|ENSE00001714581|ENSE00001760150	2495158|2495161|2495165|2495166			antisense|retained_intron	chr2	+	98286162-98319492
OR5E1P	2.60345	0.864153	ENSG00000170688	olfactory receptor, family 5, subfamily E, member 1 pseudogene [Source:HGNC Symbol;Acc:8342]	3319273	ENSE00001125485|ENSE00002230947	3319277	hsa-miR-136*(mirbase), hsa-miR-27b*(mirbase), hsa-miR-323-3p(mirbase), hsa-miR-367*(mirbase), hsa-miR-409-3p(mirbase), hsa-miR-494(mirbase), hsa-miR-543(mirbase), hsa-miR-653(mirbase), hsa-miR-7-1*(mirbase)		unprocessed_pseudogene	chr11	+	7870270-7871050				GPCRs, Other:WP117
RP3-380E11.2	2.60184	0.375102	ENSG00000233981		2895836	ENSE00001617717	2895837			lincRNA	chr6	+	14005154-14007081
AC004112.1	2.60127	1.55676	ENSG00000242587		3068361	ENSE00001830473	3068370			Mt_tRNA_pseudogene	chr7	-	112015561-112015587
RP11-25P11.2	2.59883	-0.00765149	ENSG00000253657		3111429	ENSE00002104808	3111430			processed_pseudogene	chr8	+	109584910-109584934
HES1	2.59383	0.181086	ENSG00000114315	hairy and enhancer of split 1, (Drosophila) [Source:HGNC Symbol;Acc:5192]	2658595	BC039152-1|BC039152-2|DQ891328-1|DQ891328-2|DQ893354-1|DQ893354-2|DQ896673-1|DQ896673-2|ENSE00001143632|ENSE00001893064|BC039152-2|DQ891328-2|DQ893354-2|DQ896673-2|ENSE00001143632|ENSE00001893064|ENSE00000781704|ENSE00001909990|ENSE00001190561	2658618|2658619|2658621|2658625|2658626|2658627|2658630	hsa-let-7a(RNAhybrid|miRanda), hsa-let-7a*(mirbase), hsa-let-7b(RNAhybrid|miRanda), hsa-let-7b*(mirbase), hsa-let-7d(RNAhybrid|miRanda), hsa-let-7d*(mirbase), hsa-let-7e(RNAhybrid|miRanda), hsa-let-7f-1*(mirbase), hsa-let-7f-2*(mirbase), hsa-let-7i*(mirbase), hsa-miR-10a(RNAhybrid|miRanda), hsa-miR-122(miRanda), hsa-miR-124(mirbase), hsa-miR-125a(RNAhybrid|miRanda), hsa-miR-125b(RNAhybrid|miRanda…	nucleus	transcription regulator|protein_coding	chr3	+	193853899-193856428	cell maturation // S-shaped body morphogenesis // outflow tract morphogenesis // Notch signaling pathway // regulation of secondary heart field cardioblast proliferation // negative regulation of neuron differentiation // negative regulation of glial cell proliferation // cardiac neural crest cell development involved in outflow tract morphogenesis // lateral inhibition // positive regulation of …	RNA polymerase II core promoter proximal region sequence-specific DNA binding transcription factor activity involved in negative regulation of transcription // DNA binding // histone deacetylase binding // sequence-specific DNA binding RNA polymerase II transcription factor activity // sequence-specific DNA binding // protein homodimerization activity // transcription factor binding // protein bi…	cytoplasm // nucleus // intracellular	Notch Signaling Pathway:WP268 // Neural Crest Differentiation:WP2064 // SIDS Susceptibility Pathways:WP706 // Notch Signaling Pathway:WP61
NR4A3	2.58511	0.509167	ENSG00000119508	nuclear receptor subfamily 4, group A, member 3 [Source:HGNC Symbol;Acc:7982]	3181976	AJ245932-1|D85241-1|ENSE00001728182|ENSE00001771946	3181993|3181994	hsa-let-7e(RNAhybrid|miRanda), hsa-miR-1(RNAhybrid|miRanda|mirbase), hsa-miR-100(miRanda), hsa-miR-101(RNAhybrid|TargetScan|miRanda), hsa-miR-101ab(TargetScan), hsa-miR-103(RNAhybrid|miRanda|mirbase|pictar), hsa-miR-105(TargetScan), hsa-miR-106a(TargetScan|miRanda), hsa-miR-106a*(mirbase), hsa-miR-106ab(TargetScan), hsa-miR-106b(TargetScan|miRanda|pictar), hsa-miR-106b*(mirbase), hsa-miR-107(RNAh…		transcription regulator|receptor|protein_coding	chr9	+	102583611-102629299	regulation of transcription from RNA polymerase II promoter by nuclear hormone receptor // vestibular reflex // semicircular canal morphogenesis // hippocampus development // negative regulation of neuron apoptosis // steroid hormone mediated signaling pathway // axon guidance // mesoderm formation // neuromuscular process controlling balance // gene expression // negative regulation of apoptosis…	binding // RNA polymerase II core promoter proximal region sequence-specific DNA binding transcription factor activity involved in positive regulation of transcription // zinc ion binding // DNA binding // sequence-specific DNA binding // metal ion binding // sequence-specific DNA binding transcription factor activity // steroid hormone receptor activity // thyroid hormone receptor activity // re…	nucleus // nucleoplasm // transcription factor complex
STK19	2.57938	0.287444	ENSG00000204344	serine/threonine kinase 19 [Source:HGNC Symbol;Acc:11398]	2902935	ENSE00001604059|ENSE00001851124|ENSE00001855367|ENSE00001887448|ENSE00001908045|ENSE00001910742|ENSE00001933897|ENSE00001940922|ENSE00002081936|ENSE00002561159|ENSE00001644250|ENSE00001823235|ENSE00001851124|ENSE00002081936|ENSE00002536968|ENSE00002561497|ENSE00001759589|ENSE00001794527|ENSE00001826064|ENSE00001936507|ENSE00001779924|ENSE00001811354|ENSE00001858950|ENSE00001896519|ENSE00001900198…	2902936|2902938|2902939|2902940|2902941|2902942|2902944|2902945|2902957	hsa-miR-101(mirbase), hsa-miR-103(pictar), hsa-miR-107(pictar), hsa-miR-10a(miRanda|mirbase), hsa-miR-10b(miRanda|mirbase), hsa-miR-125a-3p(miRanda), hsa-miR-1271(TargetScan|miRanda), hsa-miR-132(mirbase), hsa-miR-133a(miRanda|mirbase), hsa-miR-133b(miRanda|mirbase), hsa-miR-135b*(mirbase), hsa-miR-138-2*(mirbase), hsa-miR-140-3p(mirbase), hsa-miR-141(miRanda), hsa-miR-145(mirbase), hsa-miR-149(m…	nucleus	protein_coding	chr6	+	31938843-31949200	protein phosphorylation	nucleotide binding // protein serine/threonine kinase activity // ATP binding // kinase activity // transferase activity	nucleus
RP11-34E5.2	2.57325	-0.360906	ENSG00000235677		3259564	ENSE00001616498	3259565			processed_pseudogene	chr10	+	98319946-98320154
RP11-564D11.3	2.56851	0.430291	ENSG00000255624		3268508	ENSE00001715215|ENSE00002494730|ENSE00002525495	3268525	hsa-miR-136(mirbase), hsa-miR-16-2*(mirbase), hsa-miR-200a(mirbase), hsa-miR-219-5p(mirbase), hsa-miR-31*(mirbase), hsa-miR-34b*(mirbase), hsa-miR-454(mirbase), hsa-miR-550*(mirbase), hsa-miR-579(mirbase), hsa-miR-648(mirbase), hsa-miR-653(mirbase), hsa-miR-668(mirbase), hsa-miR-7-2*(mirbase), hsa-miR-935(mirbase)		unprocessed_pseudogene|processed_transcript	chr10	+	124612053-124648179
CTB-114C7.4	2.5661	0.323071	ENSG00000250274		2886651	ENSE00002050976|ENSE00002056916	2886653|2886652			lincRNA	chr5	-	169735972-169739656
PHLDB1	2.56443	0.490048	ENSG00000019144	pleckstrin homology-like domain, family B, member 1 [Source:HGNC Symbol;Acc:23697]	3351564	AL832373-16|ENSE00002195279|ENSE00002324281|ENSE00002475928|ENSE00002504409|ENSE00001424716|ENSE00001560369|ENSE00002143785|ENSE00002161692|ENSE00002195752|ENSE00002198815|ENSE00002435375|ENSE00002473289|ENSE00002163687|ENSE00002519057|ENSE00002549627|ENSE00002572283|ENSE00002172530|ENSE00002521371|ENSE00002526544|ENSE00002186843|ENSE00002460213|ENSE00002465285	3351616|3351620|3351621|3351622|3351624|3351625	hsa-let-7a(RNAhybrid|miRanda), hsa-let-7c(RNAhybrid|miRanda), hsa-let-7d(RNAhybrid), hsa-let-7e(RNAhybrid|miRanda), hsa-let-7f(RNAhybrid|miRanda), hsa-let-7i(RNAhybrid|miRanda), hsa-miR-103(RNAhybrid|miRanda), hsa-miR-107(RNAhybrid|miRanda), hsa-miR-10b(RNAhybrid|miRanda), hsa-miR-124(TargetScan|mirbase), hsa-miR-124a(RNAhybrid|miRanda|pictar), hsa-miR-124ab(TargetScan), hsa-miR-125b(RNAhybrid), …		protein_coding	chr11	+	118477178-118528183		protein binding
CSRP2	2.56344	0.736897	ENSG00000175183	cysteine and glycine-rich protein 2 [Source:HGNC Symbol;Acc:2470]	3463056	AY349166-2|ENSE00001210540|ENSE00002341224|ENSE00002341439|ENSE00001655883|ENSE00002341658|ENSE00002407703	3463076|3463067	hsa-let-7e*(mirbase), hsa-let-7f-2*(mirbase), hsa-let-7g(RNAhybrid|miRanda), hsa-miR-101(RNAhybrid|TargetScan|miRanda|mirbase), hsa-miR-101ab(TargetScan), hsa-miR-103(RNAhybrid), hsa-miR-106a(miRanda), hsa-miR-106b(RNAhybrid|miRanda|mirbase), hsa-miR-107(RNAhybrid|miRanda), hsa-miR-122a(RNAhybrid|miRanda), hsa-miR-125b-1*(mirbase), hsa-miR-128(TargetScan|miRanda), hsa-miR-128a(mirbase), hsa-miR-1…	nucleus	protein_coding	chr12	-	77244656-77360028	cell differentiation // myoblast differentiation // multicellular organismal development	molecular_function // zinc ion binding // protein binding // metal ion binding	nucleus
RP11-553K8.2	2.56227	-0.177488	ENSG00000223881		2449938	ENSE00001696110	2449939			lincRNA	chr1	-	198566954-198567970
TNIP1	2.5608	1.04457	ENSG00000145901	TNFAIP3 interacting protein 1 [Source:HGNC Symbol;Acc:16903]	2881672	ENSE00000972914|ENSE00000972915|ENSE00002092718|ENSE00002101158|ENSE00000972918|ENSE00002132790|ENSE00000972919|ENSE00002104442|ENSE00002109293|ENSE00002113705|ENSE00000972919|ENSE00002104442|ENSE00002113705	2881704|2881702|2881697|2881696|2881695	hsa-miR-135a(miRanda|mirbase), hsa-miR-135b(miRanda|mirbase), hsa-miR-140-3p(mirbase), hsa-miR-147(mirbase), hsa-miR-149(TargetScan|miRanda), hsa-miR-15a(miRanda|mirbase), hsa-miR-15b(miRanda), hsa-miR-16(miRanda|mirbase), hsa-miR-182(miRanda|mirbase), hsa-miR-18b*(mirbase), hsa-miR-195(miRanda), hsa-miR-19a(miRanda|mirbase|pictar), hsa-miR-19ab(TargetScan), hsa-miR-19b(miRanda|mirbase|pictar), h…	nucleus	protein_coding	chr5	-	150409517-150466754	glycoprotein biosynthetic process // negative regulation of viral genome replication // defense response // translation	protein binding	cytoplasm // nucleus // intracellular
RP1-68D18.2	2.55712	-0.249573	ENSG00000251194		3326730	AF086543-2|ENSE00002039128|ENSE00002047328	3326731|3326732			sense_intronic	chr11	+	35234219-35235514
GRAMD3	2.55074	1.18659	ENSG00000155324	GRAM domain containing 3 [Source:HGNC Symbol;Acc:24911]	2827057	ENSE00002022731|ENSE00002474433|ENSE00002504971|ENSE00002555064|ENSE00002562522|ENSE00002042601|ENSE00002434124|ENSE00002479696|ENSE00002549845|ENSE00002560380|ENSE00002569518|ENSE00002570026	2827105|2827108	hsa-miR-1(miRanda), hsa-miR-103(pictar), hsa-miR-106a(miRanda), hsa-miR-106b(miRanda), hsa-miR-107(pictar), hsa-miR-10a(miRanda), hsa-miR-10b(miRanda), hsa-miR-10b*(mirbase), hsa-miR-122(TargetScan|miRanda), hsa-miR-122a(TargetScan), hsa-miR-124(miRanda|mirbase), hsa-miR-125a-3p(miRanda), hsa-miR-1271(miRanda), hsa-miR-133a(miRanda), hsa-miR-133b(miRanda), hsa-miR-134(miRanda), hsa-miR-1352(Targe…		protein_coding	chr5	+	125663698-125832053
GPER	2.54471	0.0735468	ENSG00000164850	G protein-coupled estrogen receptor 1 [Source:HGNC Symbol;Acc:4485]	2987038	AY265808-2|ENSE00001087997|ENSE00001364933|ENSE00001919675|ENSE00002051862|ENSE00001087997|ENSE00001527253|ENSE00001664040|ENSE00001919675	2987048|2987061	hsa-miR-103(miRanda), hsa-miR-107(miRanda), hsa-miR-10a*(mirbase), hsa-miR-127-3p(mirbase), hsa-miR-130a(miRanda), hsa-miR-130b(miRanda), hsa-miR-134(miRanda), hsa-miR-136*(mirbase), hsa-miR-151-5p(mirbase), hsa-miR-15a(miRanda), hsa-miR-15b(miRanda), hsa-miR-16(miRanda), hsa-miR-182(mirbase), hsa-miR-187(mirbase), hsa-miR-190(mirbase), hsa-miR-190b(mirbase), hsa-miR-195(miRanda), hsa-miR-220(mir…		GPCR()|protein_coding	chr7	+	1122041-1156767	steroid hormone receptor signaling pathway // steroid hormone mediated signaling pathway // positive regulation of epidermal growth factor receptor signaling pathway // positive regulation of ERK1 and ERK2 cascade // G-protein coupled receptor protein signaling pathway	G-protein coupled receptor activity // estrogen receptor activity // steroid hormone receptor activity // receptor activity // signal transducer activity // steroid binding // hormone binding	Golgi apparatus // integral to plasma membrane // endoplasmic reticulum // endoplasmic reticulum membrane // integral to membrane // plasma membrane // Golgi membrane	GPCRs, Class A Rhodopsin-like:WP455 // estrogen signalling:WP712
AC083843.3	2.54245	-0.0156829	ENSG00000253433		3117242	ENSE00002128723	3117245			lincRNA	chr8	+	135851733-135854502
ST6GAL2	2.53862	0.962164	ENSG00000144057	ST6 beta-galactosamide alpha-2,6-sialyltranferase 2 [Source:HGNC Symbol;Acc:10861]	2569215	ENSE00000963475|ENSE00002489491|ENSE00001321244|ENSE00001726171|FJ433884-3	2569239|2569238|2569228	hsa-miR-1(miRanda), hsa-miR-101(miRanda), hsa-miR-125a-3p(miRanda), hsa-miR-129-5p(miRanda), hsa-miR-1297(TargetScan|miRanda), hsa-miR-132(miRanda), hsa-miR-135a(miRanda), hsa-miR-135a-5p(TargetScan), hsa-miR-135ab(TargetScan), hsa-miR-135b(miRanda), hsa-miR-137(TargetScan), hsa-miR-137ab(TargetScan), hsa-miR-139-5p(miRanda), hsa-miR-140-5p(miRanda), hsa-miR-142-3p(miRanda), hsa-miR-143(miRanda),…		protein_coding	chr2	-	107419210-107503473	growth // protein glycosylation // oligosaccharide metabolic process // multicellular organismal development	beta-galactoside alpha-2,6-sialyltransferase activity // sialyltransferase activity	Golgi apparatus // integral to membrane // membrane // integral to Golgi membrane // Golgi cisterna membrane
PARP14	2.53184	-0.488745	ENSG00000173193	poly (ADP-ribose) polymerase family, member 14 [Source:HGNC Symbol;Acc:29232]	2639054	ENSE00001531882|ENSE00001833364|ENSE00002326770|ENSE00002364217|ENSE00001531885|ENSE00001833364|ENSE00002326770|ENSE00002364217|ENSE00001531957|ENSE00002327632|ENSE00002374115|ENSE00001531965|ENSE00002346305|ENSE00002390317|ENSE00001867428|ENSE00001926709|ENSE00002339095|ENSE00002369857|ENSE00001870577|ENSE00002368330|ENSE00002409666|ENSE00002331260|ENSE00002417119|ENSE00002335699|ENSE00002344735…	2639080|2639082|2639089|2639091|2639092|2639095|2639096|2639097|2639098|2639099|2639100|2639102|2639103|2639105	hsa-miR-100*(mirbase), hsa-miR-124(miRanda), hsa-miR-125a(pictar), hsa-miR-125a-5p(TargetScan|miRanda), hsa-miR-125b(miRanda|pictar), hsa-miR-125b-5p(TargetScan), hsa-miR-128(miRanda), hsa-miR-1297(miRanda), hsa-miR-130b(miRanda), hsa-miR-132(miRanda), hsa-miR-146a(miRanda), hsa-miR-146b-5p(miRanda), hsa-miR-15a(miRanda), hsa-miR-15b(miRanda), hsa-miR-16(miRanda), hsa-miR-181a(miRanda), hsa-miR-1…	nucleus	transcription regulator|protein_coding	chr3	+	122398087-122449631	regulation of transcription, DNA-dependent	transferase activity, transferring glycosyl groups // protein binding // NAD+ ADP-ribosyltransferase activity	cytoplasm // nucleus // plasma membrane
MSX1	2.5308	0.449152	ENSG00000163132	msh homeobox 1 [Source:HGNC Symbol;Acc:7391]	2716655	ENSE00001493096|ENSE00001903106	2716662	hsa-let-7f-2*(mirbase), hsa-miR-101(TargetScan|miRanda), hsa-miR-101ab(TargetScan), hsa-miR-1192(TargetScan), hsa-miR-125a-3p(miRanda), hsa-miR-129-5p(miRanda), hsa-miR-1297(miRanda), hsa-miR-137(miRanda), hsa-miR-138(mirbase), hsa-miR-139-5p(miRanda), hsa-miR-144(TargetScan|miRanda|mirbase), hsa-miR-148b*(mirbase), hsa-miR-153(miRanda|mirbase), hsa-miR-188-5p(mirbase), hsa-miR-18a*(mirbase), hsa…	nucleus	transcription regulator|protein_coding	chr4	+	4861414-4865559	protein localization to nucleus // negative regulation of cell growth // cartilage morphogenesis // bone morphogenesis // palate development // protein stabilization // BMP signaling pathway // apoptotic nuclear change // face morphogenesis // embryonic limb morphogenesis // middle ear morphogenesis // regulation of apoptosis // multicellular organismal development // muscle organ development // …	DNA binding // sequence-specific DNA binding // protein binding // RNA polymerase II core promoter proximal region sequence-specific DNA binding transcription factor activity // sequence-specific DNA binding transcription factor activity // p53 binding	nucleus // transcription factor complex	Neural Crest Differentiation:WP2064
CYP27B1	2.52975	0.430804	ENSG00000111012	cytochrome P450, family 27, subfamily B, polypeptide 1 [Source:HGNC Symbol;Acc:2606]	3458819	DQ925368-5|ENSE00000750407|ENSE00002327182|ENSE00002418898	3458824	hsa-miR-101(miRanda), hsa-miR-103(miRanda|mirbase), hsa-miR-107(miRanda|mirbase), hsa-miR-10b*(mirbase), hsa-miR-1271(miRanda), hsa-miR-145(miRanda|mirbase), hsa-miR-146a(miRanda|mirbase), hsa-miR-146b-5p(miRanda), hsa-miR-148a(miRanda), hsa-miR-150*(mirbase), hsa-miR-15a(miRanda), hsa-miR-15b(miRanda), hsa-miR-16(miRanda|mirbase), hsa-miR-181b(miRanda), hsa-miR-181d(miRanda), hsa-miR-186(miRanda…		protein_coding	chr12	-	58157409-58160117	negative regulation of cell growth // xenobiotic metabolic process // calcium ion homeostasis // regulation of bone mineralization // response to vitamin D // response to lipopolysaccharide // vitamin D metabolic process // bone mineralization // oxidation-reduction process // negative regulation of cell proliferation // vitamin metabolic process // response to tumor necrosis factor // calcium io…	monooxygenase activity // calcidiol 1-monooxygenase activity // oxidoreductase activity, acting on paired donors, with incorporation or reduction of molecular oxygen // iron ion binding // electron carrier activity // heme binding // metal ion binding	membrane // cytoplasm // mitochondrion // mitochondrial outer membrane	Vitamin D synthesis:WP1531 // cytochrome P450:WP43 // Nuclear receptors in lipid metabolism and toxicity:WP299 // metapathway biotransformation:WP702
AKR1C4	2.52908	-0.552879	ENSG00000198610	aldo-keto reductase family 1, member C4 (chlordecone reductase; 3-alpha hydroxysteroid dehydrogenase, type I; dihydrodiol dehydrogenase 4) [Source:HGNC Symbol;Acc:387]	3233119	ENSE00001791891	3233126	hsa-let-7i(mirbase), hsa-miR-136*(mirbase), hsa-miR-149*(mirbase), hsa-miR-190(mirbase), hsa-miR-199a-5p(mirbase), hsa-miR-20a*(mirbase), hsa-miR-220c(mirbase), hsa-miR-223*(mirbase), hsa-miR-338-3p(miRanda|mirbase), hsa-miR-34c-3p(mirbase), hsa-miR-377(mirbase), hsa-miR-378(miRanda), hsa-miR-422a(miRanda), hsa-miR-485-3p(mirbase), hsa-miR-485-5p(miRanda|mirbase), hsa-miR-490-5p(mirbase), hsa-miR…		protein_coding	chr10	+	5237446-5260881	bile acid and bile salt transport // androgen metabolic process // bile acid biosynthetic process // bile acid metabolic process // small molecule metabolic process // steroid metabolic process	aldo-keto reductase (NADP) activity // androsterone dehydrogenase (B-specific) activity // chlordecone reductase activity // oxidoreductase activity // bile acid transmembrane transporter activity // electron carrier activity	cytoplasm // cytosol	Benzo(a)pyrene metabolism:WP696 // metapathway biotransformation:WP702
RIPK1	2.52532	1.13462	ENSG00000137275	receptor (TNFRSF)-interacting serine-threonine kinase 1 [Source:HGNC Symbol;Acc:10019]	2892341	AK096523-2|ENSE00001628764|ENSE00001966407|ENSE00001977803|AK096523-2|ENSE00001966407|ENSE00001977803|AK096523-3|ENSE00001732283|ENSE00001966407|ENSE00001977803|ENSE00001927687|ENSE00001986548|ENSE00001987247	2892373|2892375|2892376|2892378|2892379	hsa-miR-101(miRanda), hsa-miR-106b(miRanda), hsa-miR-125a-3p(miRanda), hsa-miR-127-3p(miRanda), hsa-miR-133a(miRanda), hsa-miR-133b(miRanda), hsa-miR-141(miRanda), hsa-miR-142-3p(miRanda), hsa-miR-197(miRanda), hsa-miR-200a(miRanda), hsa-miR-203(miRanda), hsa-miR-204(miRanda), hsa-miR-211(miRanda), hsa-miR-216b(miRanda), hsa-miR-24(miRanda), hsa-miR-27a(miRanda), hsa-miR-27b(miRanda), hsa-miR-29b…	extracellular	kinase|protein_coding	chr6	+	3063471-3116556	induction of necroptosis by extracellular signals // toll-like receptor 3 signaling pathway // tumor necrosis factor-mediated signaling pathway // positive regulation of tumor necrosis factor production // signal transduction // Toll signaling pathway // positive regulation of necrotic cell death // protein autophosphorylation // activation of JUN kinase activity // induction of apoptosis by extr…	death receptor binding // nucleotide binding // death domain binding // protein serine/threonine kinase activity // protein tyrosine kinase activity // protein kinase activity // ATP binding // protein binding	death-inducing signaling complex // endosome membrane // cytoplasm // mitochondrion // plasma membrane // protein complex // receptor complex // cytosol // membrane raft	TNF alpha Signaling Pathway:WP231 // Toll-like receptor signaling pathway:WP75 // Apoptosis Modulation by HSP70:WP384 // TWEAK Signaling Pathway:WP2036 // p38 MAPK Signaling Pathway:WP400 // Apoptosis:WP254
CCRN4L	2.52285	1.31	ENSG00000151014	CCR4 carbon catabolite repression 4-like (S. cerevisiae) [Source:HGNC Symbol;Acc:14254]	2744501	BC021963-2|BC023512-2|BC077723-2|ENSE00000997224|ENSE00002081848|ENSE00001171305	2744515|2744516|2744517|2744524	hsa-let-7a(RNAhybrid|miRanda), hsa-let-7b(RNAhybrid|miRanda), hsa-let-7c(RNAhybrid|miRanda|mirbase), hsa-let-7d(RNAhybrid|miRanda), hsa-let-7e(RNAhybrid|miRanda|mirbase), hsa-let-7f(RNAhybrid|miRanda|mirbase), hsa-let-7g(RNAhybrid|miRanda), hsa-let-7i(RNAhybrid|miRanda), hsa-miR-106a(miRanda), hsa-miR-106b(miRanda), hsa-miR-10a(RNAhybrid|miRanda), hsa-miR-10b(miRanda), hsa-miR-122(TargetScan), hs…		protein_coding	chr4	+	139936946-139967090	regulation of transcription, DNA-dependent // rhythmic process // transcription from RNA polymerase II promoter	sequence-specific DNA binding transcription factor activity	nucleus // nucleoplasm
AC007239.1	2.51404	-0.281618	ENSG00000243120		2568015	ENSE00001937407	2568016			scRNA_pseudogene	chr2	-	103260283-103260307
RP11-627D16.1	2.51009	-0.743327	ENSG00000259255		3592700	ENSE00002563707	3592701			non_coding	chr15	+	46985698-47081733
RP11-91K9.1	2.5087	1.00091	ENSG00000231574		2653572	ENSE00001753247	2653575			lincRNA	chr3	+	177534689-177616768
FAM196A	2.50297	1.38691	ENSG00000188916	family with sequence similarity 196, member A [Source:HGNC Symbol;Acc:33859]	3312241	ENSE00001712960|ENSE00002124059	3312243	hsa-miR-101(miRanda), hsa-miR-10a(miRanda), hsa-miR-10a-5p(TargetScan), hsa-miR-10abc(TargetScan), hsa-miR-10b(miRanda), hsa-miR-122(miRanda), hsa-miR-125a-3p(miRanda), hsa-miR-128(miRanda), hsa-miR-132(miRanda), hsa-miR-137(miRanda), hsa-miR-141(miRanda), hsa-miR-143(miRanda), hsa-miR-144(TargetScan|miRanda), hsa-miR-146a(miRanda), hsa-miR-146b-5p(miRanda), hsa-miR-15abc(TargetScan), hsa-miR-16(…		protein_coding	chr10	-	128933775-128994441
PI4K2B	2.50177	1.22851	ENSG00000038210	phosphatidylinositol 4-kinase type 2 beta [Source:HGNC Symbol;Acc:18215]	2721777	ENSE00001150987|ENSE00002042314|ENSE00002304033|ENSE00001205608|ENSE00001205617|ENSE00001205626|ENSE00001205634|ENSE00001205639|ENSE00001205645|ENSE00001205648	2721784|2721785|2721788|2721791|2721792|2721794|2721795|2721796|2721799|2721800	hsa-let-7a(miRanda), hsa-let-7b(miRanda), hsa-let-7c(miRanda), hsa-let-7d(miRanda|mirbase), hsa-let-7e(miRanda), hsa-let-7f(miRanda), hsa-let-7g(miRanda), hsa-let-7i(miRanda), hsa-miR-101(miRanda), hsa-miR-124(TargetScan|miRanda), hsa-miR-124ab(TargetScan), hsa-miR-125a(pictar), hsa-miR-125a-5p(TargetScan|miRanda), hsa-miR-125b(miRanda|pictar), hsa-miR-125b-5p(TargetScan), hsa-miR-1297(TargetScan…		protein_coding	chr4	+	25162275-25281624		kinase activity // 1-phosphatidylinositol 4-kinase activity // phosphotransferase activity, alcohol group as acceptor // nucleotide binding // transferase activity // ATP binding	cytoplasm // membrane
CYB5R2	2.49941	1.34734	ENSG00000166394	cytochrome b5 reductase 2 [Source:HGNC Symbol;Acc:24376]	3361381	AF169802-5|ENSE00002142742|ENSE00002145831|ENSE00002165982|ENSE00002187458|ENSE00002543464|ENSE00002554373|AK308543-2|ENSE00001391311|ENSE00001622109|ENSE00002170505|ENSE00002189324|ENSE00001102574|ENSE00001625325|ENSE00001102578|ENSE00002142449	3361401|3361396|3361394|3361393	hsa-miR-124(miRanda|mirbase), hsa-miR-125a-3p(miRanda), hsa-miR-126(mirbase), hsa-miR-129*(mirbase), hsa-miR-129-3p(mirbase), hsa-miR-130b*(mirbase), hsa-miR-138-2*(mirbase), hsa-miR-145(mirbase), hsa-miR-146a*(mirbase), hsa-miR-148a(miRanda), hsa-miR-148b(miRanda), hsa-miR-151-5p(mirbase), hsa-miR-152(miRanda), hsa-miR-187(mirbase), hsa-miR-18a(mirbase), hsa-miR-18b(mirbase), hsa-miR-199a-5p(miR…		protein_coding	chr11	-	7686468-7709646	sterol biosynthetic process // oxidation-reduction process	cytochrome-b5 reductase activity // oxidoreductase activity	soluble fraction // membrane // mitochondrion	cytochrome P450:WP43
BCL2L14	2.49841	1.14629	ENSG00000121380	BCL2-like 14 (apoptosis facilitator) [Source:HGNC Symbol;Acc:16657]	3405207	AK000127-1|AK000127-1|ENSE00001253922|ENSE00001346602|AK026440-1|AK026440-1|ENSE00000822019|ENSE00000822018|ENSE00001825797|ENSE00001954043|ENSE00000822018|ENSE00001954043|ENSE00000822020|ENSE00000993665|ENSE00001842784|ENSE00001095744|ENSE00001253904|ENSE00001253922|ENSE00001253922|ENSE00001346602|ENSE00001346607|ENSE00001651781|ENSE00001705611|ENSE00001812597|ENSE00001928909|ENSE00002287561|ENS…	3405209|3405211|3405212|3405215|3405216|3405217|3405220|3405221|3405222|3405223|3405225|3405226|3405227|3405228|3405229|3405230|3405231|3405232|3405233|3405244|3405248	hsa-let-7a(miRanda), hsa-let-7b(miRanda), hsa-let-7c(miRanda), hsa-let-7f(miRanda), hsa-let-7g(miRanda|mirbase), hsa-let-7i(miRanda), hsa-miR-100(mirbase), hsa-miR-101(miRanda), hsa-miR-103(miRanda|pictar), hsa-miR-105(mirbase), hsa-miR-107(miRanda|pictar), hsa-miR-10a(miRanda), hsa-miR-10b(miRanda), hsa-miR-124(miRanda), hsa-miR-124a(pictar), hsa-miR-125a-5p(miRanda|mirbase), hsa-miR-125b(miRand…		protein_coding	chr12	+	12202811-12363969	apoptosis // regulation of apoptosis	protein kinase binding // protein binding	cytoplasm // cytosol // membrane // intracellular organelle // endomembrane system
RP1-56L9.7	2.49503	0.547464	ENSG00000224073		2982296	ENSE00001594972|ENSE00001758874	2982298|2982297			lincRNA	chr6	-	160060346-160061124
AC130710.1	2.48804	0.568978	ENSG00000236289		4046578	ENSE00001706921|ENSE00001750156	4046579			lincRNA	chr2	+	16190609-16225761
F3	2.48528	0.857273	ENSG00000117525	coagulation factor III (thromboplastin, tissue factor) [Source:HGNC Symbol;Acc:3541]	2423907	ENSE00000777349|ENSE00001844868|ENSE00000777351|ENSE00001818562|ENSE00001897572|ENSE00001329748|ENSE00001866470	2423928|2423924|2423923|2423922|2423920	hsa-let-7i(miRanda), hsa-miR-106a(miRanda), hsa-miR-106ab(TargetScan), hsa-miR-106b(miRanda|pictar), hsa-miR-128(TargetScan|miRanda), hsa-miR-128ab(TargetScan), hsa-miR-129-5p(miRanda), hsa-miR-130a(miRanda|mirbase), hsa-miR-130b(miRanda|mirbase), hsa-miR-148a(miRanda|mirbase), hsa-miR-148ab-3p(TargetScan), hsa-miR-148b(miRanda|mirbase), hsa-miR-152(TargetScan|miRanda|mirbase), hsa-miR-153(miRand…	extracellular|transmembrane	protein_coding	chr1	-	94990251-95020380	blood coagulation, extrinsic pathway // positive regulation of smooth muscle cell migration // blood coagulation // positive regulation of positive chemotaxis // positive regulation of angiogenesis // response to low-density lipoprotein particle stimulus // response to lipopolysaccharide // positive regulation of platelet-derived growth factor receptor signaling pathway // response to estradiol s…	phospholipid binding // protease binding // cell surface binding // protein binding	extracellular matrix // cytoplasm // extracellular space // integral to membrane // cell surface // plasma membrane // intrinsic to external side of plasma membrane // extracellular region	Complement and Coagulation Cascades:WP558
SEMA3D	2.48233	1.5121	ENSG00000153993	sema domain, immunoglobulin domain (Ig), short basic domain, secreted, (semaphorin) 3D [Source:HGNC Symbol;Acc:10726]	3059667	ENSE00001013430|ENSE00001013452|ENSE00001121003|ENSE00001811513|ENSE00001303103|ENSE00001324530|ENSE00001400663|ENSE00001401229|ENSE00001809975|ENSE00001505589|ENSE00001941541|ENSE00002432418|ENSE00002454354|ENSE00002435387|ENSE00002450179|ENSE00002438700|ENSE00002519487|ENSE00002477144|ENSE00002507636|ENSE00002477687|ENSE00002487093|ENSE00002492671|ENSE00002516781|ENSE00002493171|ENSE00002534571	3059712|3059711|3059707|3059706|3059705|3059703|3059702|3059700|3059699|3059698|3059685|3059684|3059681|3059680|3059679|3059677|3059673|3059672|3059671|3059669	hsa-miR-103(miRanda|pictar), hsa-miR-106a(miRanda), hsa-miR-107(miRanda|pictar), hsa-miR-124(miRanda), hsa-miR-125b(miRanda), hsa-miR-129-5p(miRanda), hsa-miR-132(miRanda), hsa-miR-136(miRanda), hsa-miR-141(miRanda), hsa-miR-142-3p(miRanda|mirbase), hsa-miR-15a(miRanda|pictar), hsa-miR-15abc(TargetScan), hsa-miR-15b(miRanda|pictar), hsa-miR-16(TargetScan|miRanda|pictar), hsa-miR-16abc(TargetScan)…	extracellular	protein_coding	chr7	-	84626066-84816503	cell differentiation // nervous system development // multicellular organismal development	receptor activity // protein binding	membrane // extracellular region
SPSB1	2.48041	1.50062	ENSG00000171621	splA/ryanodine receptor domain and SOCS box containing 1 [Source:HGNC Symbol;Acc:30628]	2319252	AK026046-3|AK225417-3|ENSE00001431651|ENSE00001473785|ENSE00001172204|ENSE00001473786|ENSE00001694107	2319279|2319282	hsa-let-7e*(mirbase), hsa-let-7g*(mirbase), hsa-miR-105*(mirbase), hsa-miR-125a-3p(miRanda), hsa-miR-125a-5p(TargetScan), hsa-miR-125b-5p(TargetScan), hsa-miR-1271(TargetScan|miRanda), hsa-miR-135a(miRanda), hsa-miR-135b(miRanda), hsa-miR-135b*(mirbase), hsa-miR-138(mirbase), hsa-miR-142-5p(mirbase), hsa-miR-154(TargetScan), hsa-miR-181a(miRanda), hsa-miR-181b(miRanda), hsa-miR-181c(miRanda), hsa…		protein_coding	chr1	+	9352942-9429571	intracellular signal transduction	receptor activity // protein binding	cytoplasm
Y_RNA	2.47496	1.01435	ENSG00000238534	Y RNA [Source:RFAM;Acc:RF00019]	3037251	ENSE00001807670	3037274			misc_RNA	chr7	-	6214885-6214924
ST7-AS1	2.47453	1.3371	ENSG00000227199	ST7 antisense RNA 1 (non-protein coding) [Source:HGNC Symbol;Acc:16000]	3069265	ENSE00001634653	3069267|3069266			antisense	chr7	-	116592560-116593341
TAP1	2.47416	1.01601	ENSG00000168394	transporter 1, ATP-binding cassette, sub-family B (MDR/TAP) [Source:HGNC Symbol;Acc:43]	2950214	ENSE00001652393|ENSE00001821939|ENSE00001666832|ENSE00001831148|ENSE00001839819|ENSE00001698285|ENSE00001831148|ENSE00001928375|ENSE00001746184|ENSE00001821939|ENSE00001789230|ENSE00001922873|ENSE00001940120|ENSE00001846096|ENSE00001899843|ENSE00001932084|ENSE00002267232|ENSE00001899843|ENSE00001932084|ENSE00002267232	2950226|2950224|2950223|2950222|2950221|2950219|2950217|2950216|2950215	hsa-let-7a(mirbase), hsa-let-7b(mirbase), hsa-let-7c(mirbase), hsa-let-7g(mirbase), hsa-let-7i(mirbase), hsa-miR-1297(miRanda), hsa-miR-135a*(mirbase), hsa-miR-140-3p(mirbase), hsa-miR-140-5p(mirbase), hsa-miR-148a(mirbase), hsa-miR-148b(mirbase), hsa-miR-149(miRanda), hsa-miR-149*(mirbase), hsa-miR-151-5p(mirbase), hsa-miR-181a(mirbase), hsa-miR-182*(mirbase), hsa-miR-193a-3p(mirbase), hsa-miR-2…		protein_coding	chr6	-	32813031-32821864	positive regulation of T cell mediated cytotoxicity // antigen processing and presentation of peptide antigen via MHC class I // ATP catabolic process // transport // defense response // protein transport // peptide transport // intracellular transport of viral proteins in host cell // antigen processing and presentation of endogenous peptide antigen via MHC class I // protection from natural kil…	nucleotide binding // transporter activity // protein binding // ATP binding // peptide transporter activity // oligopeptide-transporting ATPase activity // ATPase activity // nucleoside-triphosphatase activity // MHC class I protein binding // peptide antigen binding // ATPase activity, coupled to transmembrane movement of substances // protein homodimerization activity // ADP binding // TAP1 bi…	mitochondrion // endoplasmic reticulum // endoplasmic reticulum membrane // microsome // cytosol // plasma membrane // membrane // integral to membrane // integral to endoplasmic reticulum membrane // TAP complex
AC092431.2-001	2.46971	-0.48695	ENSG00000229948		2487355	ENSE00001740700	2487356			processed_pseudogene	chr2	+	69824501-69826050
RP11-325F22.2	2.46807	1.44488	ENSG00000237513		3017506	ENSE00001625811|ENSE00001799708|ENSE00001794910|ENSE00001795154	3017507|3017511			processed_transcript	chr7	+	104581911-104602728
AL355149.2	2.46702	-0.0429822	ENSG00000240653		2322457	ENSE00001817785	2322468			tRNA_pseudogene	chr1	+	16879987-16880018
PLAUR	2.46626	1.48746	ENSG00000011422	plasminogen activator, urokinase receptor [Source:HGNC Symbol;Acc:9053]	3864551	AF257789-6|ENSE00000847435|ENSE00000494759|ENSE00000710867|ENSE00000847438|ENSE00001048170	3864584|3864578|3864577|3864576|3864566|3864564|3864563	hsa-let-7a(mirbase), hsa-let-7b(mirbase), hsa-let-7c(mirbase), hsa-let-7d(mirbase), hsa-let-7e(mirbase), hsa-let-7f(mirbase), hsa-let-7g(mirbase), hsa-let-7i(mirbase), hsa-miR-106a(miRanda|mirbase), hsa-miR-106b(miRanda|mirbase), hsa-miR-124(mirbase), hsa-miR-127-3p(mirbase), hsa-miR-127-5p(mirbase), hsa-miR-133a(mirbase), hsa-miR-133b(mirbase), hsa-miR-135b(mirbase), hsa-miR-135b*(mirbase), hsa-…	extracellular|transmembrane	protein_coding	chr19	-	44150792-44174272	blood coagulation // negative regulation of gene expression // positive regulation of gene expression // skeletal muscle tissue regeneration // cellular protein metabolic process // cellular component movement // C-terminal protein lipidation // negative regulation of apoptosis // post-translational protein modification // mesenchymal cell differentiation // chemotaxis // epithelial cell differen…	enzyme binding // receptor activity // U-plasminogen activator receptor activity // protein binding	extrinsic to membrane // anchored to membrane // integral to membrane // cell surface // endoplasmic reticulum lumen // plasma membrane // endoplasmic reticulum membrane // extracellular region	Complement and Coagulation Cascades:WP558
C9	2.46161	-0.545624	ENSG00000113600	complement component 9 [Source:HGNC Symbol;Acc:1358]	2854409	ENSE00001083675|ENSE00001901776	2854433	hsa-miR-105*(mirbase), hsa-miR-127-5p(mirbase), hsa-miR-1271(miRanda), hsa-miR-138(miRanda), hsa-miR-142-3p(mirbase), hsa-miR-142-5p(mirbase), hsa-miR-148b*(mirbase), hsa-miR-150*(mirbase), hsa-miR-181a(miRanda), hsa-miR-181b(miRanda), hsa-miR-181c(miRanda), hsa-miR-181d(miRanda), hsa-miR-182(miRanda), hsa-miR-185(mirbase), hsa-miR-190(miRanda), hsa-miR-190b(miRanda), hsa-miR-192(miRanda), hsa-mi…	extracellular	receptor|protein_coding	chr5	-	39284405-39373521	cytolysis // hemolysis by symbiont of host erythrocytes // activation of caspase activity // induction of apoptosis // innate immune response // blood coagulation // complement activation, alternative pathway // complement activation, classical pathway	protein binding	extracellular region // integral to plasma membrane // plasma membrane // membrane attack complex	Complement and Coagulation Cascades:WP558 // Complement Activation, Classical Pathway:WP545
C4B	2.4594	1.48252	ENSG00000224389	complement component 4B (Chido blood group) [Source:HGNC Symbol;Acc:1324]	2902958	ENSE00001616956|ENSE00001810755|ENSE00001854010|ENSE00001858803|ENSE00001906012|ENSE00001618952|ENSE00001818136|ENSE00001920961|ENSE00001941671|ENSE00001648537|ENSE00001858803|ENSE00001890754|ENSE00001950983|ENSE00001750077|ENSE00001835041|ENSE00001858803|ENSE00001886971|ENSE00001950716|ENSE00001950983	2903012|2903017|2903018|2903020|2903022	hsa-miR-124*(mirbase), hsa-miR-141(mirbase), hsa-miR-142-3p(mirbase), hsa-miR-181a-2*(mirbase), hsa-miR-195*(mirbase), hsa-miR-200a(mirbase), hsa-miR-218-1*(mirbase), hsa-miR-218-2*(mirbase), hsa-miR-221(mirbase), hsa-miR-23a*(mirbase), hsa-miR-23b*(mirbase), hsa-miR-302a(mirbase), hsa-miR-302b(mirbase), hsa-miR-302c(mirbase), hsa-miR-302d(mirbase), hsa-miR-34a(mirbase), hsa-miR-34c-5p(mirbase), …		protein_coding	chr6	+	31991726-32003169	inflammatory response // complement activation	endopeptidase inhibitor activity // protein binding	extracellular region // extracellular space
RP11-290K4.1	2.45779	0.897289	ENSG00000239716		2702605	ENSE00001827035	2702607			lincRNA	chr3	-	157694527-157695897
HMGB1P3	2.45247	0.210737	ENSG00000250011	high mobility group box 1 pseudogene 3 [Source:HGNC Symbol;Acc:4995]	2531377	ENSE00002065880	2531455			processed_pseudogene	chr2	+	231379739-231379792
GBP3	2.45128	0.654532	ENSG00000117226	guanylate binding protein 3 [Source:HGNC Symbol;Acc:4184]	2421843	CU687826-5|ENSE00001452821|ENSE00001452836|ENSE00001688633|ENSE00001842818|ENSE00001452828|ENSE00001452837|ENSE00001919738|ENSE00001591687|ENSE00001735175|ENSE00001895834|ENSE00001902660|ENSE00001781938|ENSE00001828613|ENSE00001793858|ENSE00001853754|ENSE00002537761|ENSE00002572874	2421871|2421865|2421864|2421861|2421858|2421851|2421850	hsa-miR-106a(miRanda), hsa-miR-106b(miRanda), hsa-miR-128(miRanda), hsa-miR-1297(miRanda), hsa-miR-134(miRanda), hsa-miR-137(TargetScan|miRanda|mirbase), hsa-miR-137ab(TargetScan), hsa-miR-142-3p(miRanda), hsa-miR-143(miRanda), hsa-miR-146a(miRanda), hsa-miR-146b-5p(miRanda), hsa-miR-148a(miRanda), hsa-miR-148b(miRanda), hsa-miR-152(miRanda), hsa-miR-154(miRanda), hsa-miR-17(miRanda), hsa-miR-18b…	transmembrane	protein_coding	chr1	-	89473407-89487983		GTP binding // GTPase activity // nucleotide binding	membrane // integral to membrane
BHLHE41	2.45115	0.681071	ENSG00000123095	basic helix-loop-helix family, member e41 [Source:HGNC Symbol;Acc:16617]	3448088	ENSE00000835813|ENSE00001801293|ENSE00000835815|ENSE00002215391|ENSE00001007938|ENSE00002270746|ENSE00002297400	3448113|3448108|3448106|3448105	hsa-let-7i*(mirbase), hsa-miR-100*(mirbase), hsa-miR-101(miRanda), hsa-miR-103(miRanda|pictar), hsa-miR-106a(miRanda), hsa-miR-106ab(TargetScan), hsa-miR-106b(miRanda|pictar), hsa-miR-107(miRanda|pictar), hsa-miR-1192(TargetScan), hsa-miR-122(TargetScan|miRanda), hsa-miR-122a(TargetScan|pictar), hsa-miR-128(TargetScan|miRanda), hsa-miR-128ab(TargetScan), hsa-miR-129-5p(miRanda), hsa-miR-130a(miRa…	nucleus	transcription regulator|protein_coding	chr12	-	26275180-26277649	cell differentiation // negative regulation of transcription by competitive promoter binding // negative regulation of transcription from RNA polymerase II promoter // organ morphogenesis // circadian rhythm // cell proliferation // negative regulation of myotube differentiation // regulation of transcription, DNA-dependent // transcription, DNA-dependent	DNA binding // bHLH transcription factor binding // E-box binding // RNA polymerase II core promoter proximal region sequence-specific DNA binding transcription factor activity involved in negative regulation of transcription // histone deacetylase binding // protein homodimerization activity // RNA polymerase II activating transcription factor binding // MyoD binding // sequence-specific DNA bin…	nucleus
MIR2682	2.45038	-0.794311	ENSG00000225206	microRNA 2682 [Source:HGNC Symbol;Acc:41688]	2424740	ENSE00001717960|ENSE00002230096	2424770			processed_pseudogene	chr1	-	98510156-98510941
AC002480.2	2.45037	0.269699	ENSG00000238033		3041189	ENSE00001653965|ENSE00001696942|ENSE00001796409	3041208|3041207|3041203|3041202			lincRNA	chr7	-	22692673-22703421
SP110	2.44877	0.918388	ENSG00000135899	SP110 nuclear body protein [Source:HGNC Symbol;Acc:5401]	2603051	ENSE00001712568|ENSE00001717618|ENSE00002446746|ENSE00002485087|ENSE00002520524|ENSE00001746349|ENSE00002439839|ENSE00002468444|ENSE00001853642|ENSE00002473310|ENSE00002484384	2603110|2603107|2603106	hsa-let-7a(miRanda), hsa-let-7b(miRanda), hsa-let-7c(miRanda), hsa-let-7d(miRanda), hsa-let-7f(miRanda), hsa-miR-132(miRanda|mirbase), hsa-miR-134(miRanda), hsa-miR-135a*(mirbase), hsa-miR-142-3p(miRanda), hsa-miR-146b-3p(mirbase), hsa-miR-147(mirbase), hsa-miR-186(miRanda), hsa-miR-21(miRanda), hsa-miR-212(miRanda|mirbase), hsa-miR-31*(mirbase), hsa-miR-324-5p(miRanda), hsa-miR-331-5p(mirbase), …	nucleus	transcription regulator|protein_coding	chr2	-	231032117-231089568	interspecies interaction between organisms // regulation of transcription, DNA-dependent // signal transduction	signal transducer activity // zinc ion binding // binding // protein binding // DNA binding // metal ion binding	nucleus
RP11-24B21.1	2.4483	1.0718	ENSG00000257242	Uncharacterized protein [Source:UniProtKB/TrEMBL;Acc:F8VRL5]	3465409	ENSE00002401805|ENSE00002424607	3465417			protein_coding	chr12	-	92381381-92535917
CSAG2	2.44447	0.291782	ENSG00000184324	CSAG family, member 2 [Source:HGNC Symbol;Acc:16847]	3995347	ENSE00001594844|ENSE00001786053|ENSE00001614968|ENSE00001723151	3995354|3995355|3995358|3995359	hsa-miR-101(mirbase), hsa-miR-10a(miRanda|mirbase), hsa-miR-10b(miRanda|mirbase), hsa-miR-125b-1*(mirbase), hsa-miR-129-5p(miRanda), hsa-miR-133a(mirbase), hsa-miR-133b(mirbase), hsa-miR-134(mirbase), hsa-miR-136(mirbase), hsa-miR-142-3p(mirbase), hsa-miR-146b-3p(mirbase), hsa-miR-16-1*(mirbase), hsa-miR-16-2*(mirbase), hsa-miR-181a*(mirbase), hsa-miR-181c(mirbase), hsa-miR-186*(mirbase), hsa-miR…		antisense	chrX	+	151922463-151928544
NFKB2	2.44443	1.22066	ENSG00000077150	nuclear factor of kappa light polypeptide gene enhancer in B-cells 2 (p49/p100) [Source:HGNC Symbol;Acc:7795]	3261643	ENSE00000503294|ENSE00001953968|ENSE00000722732|ENSE00001876457|ENSE00000722733|ENSE00001906864|ENSE00000722734|ENSE00001906864|ENSE00001893796|ENSE00002548088|ENSE00002556983|ENSE00001950847|ENSE00002442851|ENSE00002510908|ENSE00002432484|ENSE00002482425|ENSE00002433453|ENSE00002451055|ENSE00002440373|ENSE00002467815|ENSE00002446378|ENSE00002488360|ENSE00002446738|ENSE00002486294|ENSE00002448750…	3261648|3261649|3261651|3261653|3261654|3261655|3261657|3261658|3261659|3261661|3261662|3261670|3261671|3261673	hsa-let-7e(miRanda), hsa-let-7g*(mirbase), hsa-miR-103(mirbase), hsa-miR-122a(RNAhybrid|miRanda), hsa-miR-125a(RNAhybrid|miRanda), hsa-miR-125b(RNAhybrid|miRanda), hsa-miR-184(RNAhybrid|miRanda|mirbase), hsa-miR-18a*(RNAhybrid|miRanda), hsa-miR-198(RNAhybrid|miRanda), hsa-miR-19b-1*(mirbase), hsa-miR-202*(mirbase), hsa-miR-204(RNAhybrid|miRanda|mirbase), hsa-miR-211(RNAhybrid|miRanda|mirbase), hs…		transcription regulator|protein_coding	chr10	+	104154286-104162704	toll-like receptor 3 signaling pathway // TRIF-dependent toll-like receptor signaling pathway // toll-like receptor 2 signaling pathway // toll-like receptor 1 signaling pathway // signal transduction // Toll signaling pathway // follicular dendritic cell differentiation // toll-like receptor signaling pathway // germinal center formation // innate immune response // spleen development // toll-li…	DNA binding // transcription coactivator activity // sequence-specific DNA binding transcription factor activity // protein binding	nucleolus // nucleus // nucleoplasm // Bcl3/NF-kappaB2 complex // cytoplasm // cytosol	TNF alpha Signaling Pathway:WP231 // EBV LMP1 signaling:WP262 // RANKL/RANK Signaling Pathway:WP2018 // Toll-like receptor signaling pathway:WP75 // Selenium Pathway:WP15 // TWEAK Signaling Pathway:WP2036 // Neural Crest Differentiation:WP2064
LDLRAD3	2.44202	1.346	ENSG00000179241	low density lipoprotein receptor class A domain containing 3 [Source:HGNC Symbol;Acc:27046]	3326950	ENSE00001254202|ENSE00002198545|ENSE00001254210|ENSE00002153424|ENSE00002184841|ENSE00002186582|ENSE00002301935|ENSE00001371974|ENSE00002184550|ENSE00002200877|ENSE00002300106	3326951|3326968|3327024	hsa-miR-106a(miRanda), hsa-miR-106ab(TargetScan), hsa-miR-106b(miRanda), hsa-miR-1192(TargetScan), hsa-miR-130a(miRanda), hsa-miR-130ac(TargetScan), hsa-miR-130b(miRanda), hsa-miR-134(miRanda), hsa-miR-1407(TargetScan), hsa-miR-141(miRanda), hsa-miR-146a(miRanda), hsa-miR-146b-5p(miRanda), hsa-miR-154(miRanda), hsa-miR-1653(TargetScan), hsa-miR-17(TargetScan|miRanda), hsa-miR-17-5p(TargetScan), h…	transmembrane	receptor|protein_coding	chr11	+	35965653-36252490		receptor activity // protein binding	integral to membrane // membrane // plasma membrane
Y_RNA	2.44123	-0.724113	ENSG00000202399	Y RNA [Source:RFAM;Acc:RF00019]	3108487	ENSE00001809121	3108488			misc_RNA	chr8	+	98784577-98784642
AL137145.1	2.43534	0.293356	ENSG00000212743		3233724	ENSE00001509219	3233725			protein_coding	chr10	+	6392448-6394287
Y_RNA	2.43064	0.0108327	ENSG00000207391	Y RNA [Source:RFAM;Acc:RF00019]	2817364	ENSE00001807742	2817365			misc_RNA	chr5	+	78830684-78830768
ZHX2	2.4245	0.794453	ENSG00000178764	zinc fingers and homeoboxes 2 [Source:HGNC Symbol;Acc:18513]	3113894	ENSE00001252625|ENSE00002185119|ENSE00001292641|ENSE00002176561	3113916|3113934|3113935|3113936|3113937|3113938	hsa-miR-106a(miRanda), hsa-miR-106ab(TargetScan), hsa-miR-106b(miRanda|pictar), hsa-miR-1192(TargetScan), hsa-miR-125a-3p(miRanda), hsa-miR-1271(TargetScan|miRanda), hsa-miR-129-5p(miRanda), hsa-miR-145(TargetScan|mirbase), hsa-miR-150(miRanda|pictar), hsa-miR-154(TargetScan|miRanda), hsa-miR-155(miRanda), hsa-miR-17(TargetScan|miRanda), hsa-miR-17-5p(TargetScan|pictar), hsa-miR-182(TargetScan|pi…	nucleus	transcription regulator|protein_coding	chr8	+	123793973-123986323	negative regulation of transcription from RNA polymerase II promoter // negative regulation of neuron differentiation // regulation of transcription, DNA-dependent // regulation of transcription from RNA polymerase II promoter // negative regulation of transcription, DNA-dependent // transcription, DNA-dependent // somatic stem cell maintenance // mRNA catabolic process	sequence-specific DNA binding // sequence-specific DNA binding transcription factor activity // protein binding // metal ion binding // zinc ion binding	cytoplasm // nucleus // nucleolus // intracellular // plasma membrane	Hypothetical Network for Drug Addiction:WP666
AC003080.4	2.41946	0.732592	ENSG00000234358		3068097	ENSE00001718505	3068231|3068230|3068229|3068228|3068227|3068226|3068225			processed_pseudogene	chr7	-	111611278-111612038
GPR157	2.41809	1.21407	ENSG00000180758	G protein-coupled receptor 157 [Source:HGNC Symbol;Acc:23687]	2395626	ENSE00001687582|ENSE00001797549|ENSE00001837559|ENSE00001957931	2395637	hsa-let-7c(mirbase), hsa-miR-1(miRanda), hsa-miR-103(miRanda|mirbase), hsa-miR-106a(miRanda|mirbase), hsa-miR-106b(miRanda|mirbase), hsa-miR-107(miRanda|mirbase), hsa-miR-125a-5p(mirbase), hsa-miR-128a(mirbase), hsa-miR-139-3p(mirbase), hsa-miR-145*(mirbase), hsa-miR-148a(miRanda|mirbase), hsa-miR-148b(miRanda|mirbase), hsa-miR-152(miRanda|mirbase), hsa-miR-15a(mirbase), hsa-miR-15b(mirbase), hsa…	transmembrane	GPCR(orphan)|protein_coding	chr1	-	9165261-9188899	cell surface receptor linked signaling pathway // G-protein coupled receptor protein signaling pathway	G-protein coupled receptor activity // signal transducer activity // transmembrane receptor activity // receptor activity	integral to membrane // membrane // plasma membrane
RP11-925D8.6	2.41691	0.12536	ENSG00000259671		3595594	ENSE00002564756	3595609			processed_pseudogene	chr15	+	58447770-58447916
XAF1	2.40727	-0.510501	ENSG00000132530	XIAP associated factor 1 [Source:HGNC Symbol;Acc:30932]	3708074	AK290276-2|BX649188-2|ENSE00002242664|ENSE00000905326|ENSE00001435171|ENSE00001689737|ENSE00001762610	3708076|3708079|3708080|3708092|3708093|3708098|3708095|3708096	hsa-miR-1(miRanda), hsa-miR-124(miRanda), hsa-miR-129-5p(miRanda), hsa-miR-135b*(mirbase), hsa-miR-138-1*(mirbase), hsa-miR-140-5p(miRanda), hsa-miR-143(miRanda), hsa-miR-145(miRanda), hsa-miR-146a(miRanda), hsa-miR-146b-5p(miRanda), hsa-miR-149(miRanda), hsa-miR-153(miRanda), hsa-miR-154(miRanda), hsa-miR-155(miRanda), hsa-miR-181a(miRanda), hsa-miR-181b(miRanda), hsa-miR-181d(miRanda), hsa-miR-…	nucleus	protein_coding	chr17	+	6658886-6678819	cytokine-mediated signaling pathway // apoptosis // type I interferon-mediated signaling pathway	zinc ion binding // metal ion binding	cytoplasm // nucleus // mitochondrion // cytosol
MTND1P14	2.40571	0.819269	ENSG00000227225	MT-ND1 pseudogene 14 [Source:HGNC Symbol;Acc:42063]	3714042	ENSE00001641260	3714045			processed_pseudogene	chr17	+	19505597-19505823
RIPK2	2.40339	0.827297	ENSG00000104312	receptor-interacting serine-threonine kinase 2 [Source:HGNC Symbol;Acc:10020]	3106243	ENSE00000698861|ENSE00002122105|ENSE00000698862|ENSE00002091221|ENSE00000698863|ENSE00002114039|ENSE00000698864|ENSE00002100666|ENSE00002120955|ENSE00000698870|ENSE00002105706|ENSE00000698871|ENSE00002117222|ENSE00001019097|ENSE00002104312|ENSE00002277245|ENSE00001019100|ENSE00002108170|ENSE00002110742|ENSE00002251681|ENSE00001601499|ENSE00001776491|ENSE00002232367	3106244|3106245|3106246|3106248|3106249|3106250|3106251|3106252|3106254|3106258|3106260|3106261|3106262	hsa-miR-106a(miRanda), hsa-miR-106b(miRanda), hsa-miR-124(miRanda|mirbase), hsa-miR-1297(miRanda), hsa-miR-132(miRanda), hsa-miR-135a(miRanda), hsa-miR-135a-5p(TargetScan), hsa-miR-135ab(TargetScan), hsa-miR-135b(miRanda), hsa-miR-135b*(mirbase), hsa-miR-140-5p(miRanda), hsa-miR-142-3p(miRanda), hsa-miR-152(miRanda), hsa-miR-17(miRanda), hsa-miR-186(miRanda), hsa-miR-194(mirbase), hsa-miR-199a-5p…		kinase|protein_coding	chr8	+	90769633-90836033	activation of MAPK activity // response to exogenous dsRNA // cellular response to peptidoglycan // positive regulation of stress-activated MAPK cascade // cellular response to lipoteichoic acid // toll-like receptor 2 signaling pathway // positive regulation of tumor necrosis factor production // nucleotide-binding domain, leucine rich repeat containing receptor signaling pathway // positive reg…	LIM domain binding // signal transducer activity // CARD domain binding // nucleotide binding // protein serine/threonine kinase activity // non-membrane spanning protein tyrosine kinase activity // protein tyrosine kinase activity // protein kinase activity // ATP binding // protein homodimerization activity // protein binding	cytoplasm // cytosol // intracellular	FAS pathway and Stress induction of HSP regulation:WP314 // TCR Signaling Pathway:WP69 // NOD pathway:WP1433
TMCC2	2.40199	0.283403	ENSG00000133069	transmembrane and coiled-coil domain family 2 [Source:HGNC Symbol;Acc:24239]	2376376	BC053876-2|ENSE00002355949|ENSE00002358600	2376412	hsa-let-7a(miRanda), hsa-let-7b(miRanda), hsa-let-7c(miRanda), hsa-let-7d(miRanda), hsa-let-7e(miRanda), hsa-let-7f(miRanda), hsa-let-7g(miRanda), hsa-let-7i(miRanda), hsa-miR-125a-5p(TargetScan), hsa-miR-125b-5p(TargetScan), hsa-miR-132(mirbase), hsa-miR-133a(mirbase), hsa-miR-133b(mirbase), hsa-miR-138(miRanda), hsa-miR-141(miRanda), hsa-miR-187(miRanda), hsa-miR-18a(miRanda), hsa-miR-18b(miRan…	transmembrane	protein_coding	chr1	+	205197405-205242445		protein binding	integral to membrane // membrane
OPTN	2.39885	-0.415161	ENSG00000123240	optineurin [Source:HGNC Symbol;Acc:17142]	3235726	ENSE00000837369|ENSE00001901425|ENSE00001953529|ENSE00000837370|ENSE00001730705|ENSE00001735692|ENSE00001830878|ENSE00001935411|ENSE00001478604|ENSE00002540875|ENSE00002544919	3235739|3235744|3235746	hsa-let-7g*(mirbase), hsa-miR-106a(mirbase), hsa-miR-106b(mirbase), hsa-miR-17(mirbase), hsa-miR-182(miRanda), hsa-miR-194*(mirbase), hsa-miR-199a-5p(miRanda), hsa-miR-199b-5p(miRanda), hsa-miR-20a(mirbase), hsa-miR-20b(mirbase), hsa-miR-21(miRanda), hsa-miR-216a(miRanda), hsa-miR-302c(mirbase), hsa-miR-30a(miRanda), hsa-miR-30b(miRanda), hsa-miR-30c(miRanda), hsa-miR-30d(miRanda), hsa-miR-30e(mi…		protein_coding	chr10	+	13129789-13180647	Golgi organization // cellular protein localization // protein targeting to Golgi // Golgi ribbon formation // Golgi to plasma membrane protein transport // signal transduction // cell death	protein C-terminus binding // protein binding	cytoplasm // Golgi apparatus // trans-Golgi network // cytoplasmic membrane-bounded vesicle // perinuclear region of cytoplasm
Y_RNA	2.39819	0.930718	ENSG00000202310	Y RNA [Source:RFAM;Acc:RF00019]	3109201	ENSE00001440203	3109206			misc_RNA	chr8	+	101171140-101171170
MMP7	2.39388	1.30872	ENSG00000137673	matrix metallopeptidase 7 (matrilysin, uterine) [Source:HGNC Symbol;Acc:7174]	3388673	ENSE00000930297|ENSE00002163535|ENSE00002145134|ENSE00002186350|ENSE00002196851|ENSE00002167990|ENSE00002478387|ENSE00002520884|ENSE00002473679|ENSE00002534129	3388686|3388685|3388684|3388683|3388682|3388681	hsa-let-7a*(mirbase), hsa-let-7b*(mirbase), hsa-let-7c*(mirbase), hsa-let-7d*(mirbase), hsa-let-7f-1*(mirbase), hsa-let-7f-2*(mirbase), hsa-let-7g*(mirbase), hsa-miR-106a(miRanda|mirbase), hsa-miR-106a*(mirbase), hsa-miR-122(miRanda|mirbase), hsa-miR-1271(miRanda), hsa-miR-128(miRanda), hsa-miR-129-5p(miRanda), hsa-miR-130b(mirbase), hsa-miR-132(miRanda), hsa-miR-136(miRanda), hsa-miR-137(miRanda…	extracellular	protein_coding	chr11	-	102391286-102401478	regulation of cell proliferation // antibacterial peptide secretion // response to drug // collagen catabolic process // defense response to Gram-positive bacterium // metabolic process // defense response to Gram-negative bacterium // proteolysis // defense response to bacterium	metalloendopeptidase activity // zinc ion binding // peptidase activity // metal ion binding // metallopeptidase activity	extracellular space // extracellular matrix // extracellular region // proteinaceous extracellular matrix	Wnt Signaling Pathway and Pluripotency:WP399 // Matrix Metalloproteinases:WP129
MAML2	2.39057	-0.286395	ENSG00000184384	mastermind-like 2 (Drosophila) [Source:HGNC Symbol;Acc:16259]	3387537	AK308157-2|ENSE00001775727|ENSE00002141976|AY040324-1|AY040324-2|AY186997-1|AY186997-2|ENSE00001771343|AY040324-1|AY186997-1|ENSE00001771343|AY040324-2|AY186997-2|ENSE00001771343|ENSE00001290465|ENSE00001312273|ENSE00001767723|ENSE00002161130	3387616|3387615|3387614|3387613|3387612|3387576|3387575|3387574|3387573|3387572|3387571|3387570|3387569|3387546|3387544|3387543|3387541|3387540	hsa-let-7a(RNAhybrid|miRanda), hsa-let-7b(RNAhybrid|miRanda|mirbase), hsa-let-7e(RNAhybrid|miRanda), hsa-let-7f(RNAhybrid|miRanda), hsa-miR-103(mirbase), hsa-miR-107(mirbase), hsa-miR-122a(RNAhybrid), hsa-miR-125a-3p(miRanda), hsa-miR-129(RNAhybrid), hsa-miR-132(RNAhybrid|miRanda), hsa-miR-133a(RNAhybrid|miRanda), hsa-miR-133b(RNAhybrid), hsa-miR-135a(miRanda), hsa-miR-135b(miRanda), hsa-miR-136(…		transcription regulator|protein_coding	chr11	-	95709960-96076320	Notch signaling pathway // regulation of transcription, DNA-dependent // gene expression // positive regulation of transcription from RNA polymerase II promoter	transcription coactivator activity	nuclear speck // Golgi apparatus // nucleus // nucleoplasm	Notch Signaling Pathway:WP61
TNIP2	2.3778	1.11163	ENSG00000168884	TNFAIP3 interacting protein 2 [Source:HGNC Symbol;Acc:19118]	2757944	ENSE00001163910|ENSE00002028942|ENSE00002075667|ENSE00001163932|ENSE00002044876|ENSE00002061222|ENSE00001254037|ENSE00002062117|ENSE00002062959|ENSE00002075056|ENSE00002084815	2757952|2757949|2757947|2757946	hsa-let-7b*(mirbase), hsa-miR-10a(mirbase), hsa-miR-10b(mirbase), hsa-miR-125a-3p(miRanda|mirbase), hsa-miR-125a-5p(mirbase), hsa-miR-125b(mirbase), hsa-miR-125b-2*(mirbase), hsa-miR-134(mirbase), hsa-miR-136(miRanda|mirbase), hsa-miR-139-3p(mirbase), hsa-miR-148a(miRanda|mirbase), hsa-miR-148b(miRanda|mirbase), hsa-miR-152(miRanda|mirbase), hsa-miR-15a(miRanda|mirbase), hsa-miR-15b(miRanda), hsa…		protein_coding	chr4	-	2743394-2758086	I-kappaB kinase/NF-kappaB cascade	protein binding	cytoplasm // cytosol
AC008659.1	2.36901	1.00681	ENSG00000242341		2843677	ENSE00001856491	2843697			scRNA_pseudogene	chr5	+	177804941-177805146
AC007362.1	2.3687	-0.810604	ENSG00000180672		2524301	ENSE00001235513	2524432			pseudogene	chr2	+	206643052-206644365
RP11-45P15.2	2.36817	-0.809446	ENSG00000240624		3553678	ENSE00001908118	3553681|3553682			processed_pseudogene	chr14	+	103749321-103749821
EZH2	2.36313	1.1995	ENSG00000106462	enhancer of zeste homolog 2 (Drosophila) [Source:HGNC Symbol;Acc:3527]	3078348	ENSE00000729548|ENSE00001837070|ENSE00001843825|ENSE00001937017|ENSE00001280487|ENSE00002433819|ENSE00002442623|ENSE00001911164|ENSE00002500536|ENSE00002513174|ENSE00002445040|ENSE00002475780|ENSE00002449193|ENSE00002517479|ENSE00002505261|ENSE00002517237|ENSE00002513669|ENSE00002526906|ENSE00002549282|ENSE00002557995	3078393|3078392|3078385|3078384|3078383|3078382|3078377|3078374	hsa-let-7(TargetScan), hsa-let-7a(RNAhybrid|miRanda|mirbase|pictar), hsa-let-7b(RNAhybrid|miRanda|mirbase|pictar), hsa-let-7c(RNAhybrid|miRanda|mirbase|pictar), hsa-let-7d(RNAhybrid|miRanda|mirbase|pictar), hsa-let-7e(RNAhybrid|miRanda|mirbase|pictar), hsa-let-7f(RNAhybrid|miRanda|mirbase|pictar), hsa-let-7g(RNAhybrid|miRanda|mirbase|pictar), hsa-let-7i(RNAhybrid|miRanda|mirbase|pictar), hsa-miR-…		transcription regulator|protein_coding	chr7	-	148504634-148581691	negative regulation of striated muscle cell differentiation // S phase of mitotic cell cycle // G1 to G0 transition // negative regulation of retinoic acid receptor signaling pathway // regulation of neurogenesis // regulation of gliogenesis // chromatin organization // histone methylation // negative regulation of epidermal cell differentiation // cerebellar cortex development // regulation of g…	histone-lysine N-methyltransferase activity // histone methyltransferase activity // DNA binding // methyltransferase activity // transferase activity // core promoter binding // chromatin binding // protein binding	nucleus // ESC/E(Z) complex // pronucleus	miRs in Muscle Cell Differentiation:WP2012
IRF7	2.36111	1.03808	ENSG00000185507	interferon regulatory factor 7 [Source:HGNC Symbol;Acc:6122]	3358174	ENSE00001307306|ENSE00001842502|ENSE00002142479|ENSE00002144565|ENSE00002167118|ENSE00002199717|ENSE00001327856|ENSE00001935390|ENSE00002151666|ENSE00002162199|ENSE00002162442	3358192|3358191|3358190	hsa-miR-124*(mirbase), hsa-miR-125b-1*(mirbase), hsa-miR-145(mirbase), hsa-miR-151-3p(mirbase), hsa-miR-191*(mirbase), hsa-miR-326(mirbase), hsa-miR-369-5p(mirbase), hsa-miR-505(mirbase), hsa-miR-541(mirbase), hsa-miR-557(mirbase), hsa-miR-565(mirbase), hsa-miR-576-5p(mirbase), hsa-miR-654-5p(mirbase), hsa-miR-768-5p(mirbase), hsa-miR-801(mirbase), hsa-miR-890(mirbase), hsa-miR-920(mirbase)		transcription regulator|protein_coding	chr11	-	612567-615964	cytokine-mediated signaling pathway // Toll signaling pathway // toll-like receptor 3 signaling pathway // immunoglobulin mediated immune response // negative regulation of transcription from RNA polymerase II promoter // response to virus // interspecies interaction between organisms // transcription from RNA polymerase II promoter // TRIF-dependent toll-like receptor signaling pathway // positi…	sequence-specific DNA binding transcription factor activity // protein binding // regulatory region DNA binding	cytoplasm // nucleoplasm // nucleus // endosome membrane // plasma membrane // cytosol	Toll-like receptor signaling pathway:WP75 // Senescence and Autophagy:WP615 // Apoptosis:WP254
U6	2.35792	-0.690802	ENSG00000222777	U6 spliceosomal RNA [Source:RFAM;Acc:RF00026]	3755767	ENSE00001590663	3755770			snRNA	chr17	-	37696949-37702437
GBP7	2.35223	1.04348	ENSG00000213512	guanylate binding protein 7 [Source:HGNC Symbol;Acc:29606]	2421925	ENSE00001067269|ENSE00001207603|ENSE00001607708|ENSE00001648770|ENSE00001671363|ENSE00001770189|ENSE00001778013	2421985|2421981|2421979|2421976|2421971|2421966|2421965	hsa-miR-101*(mirbase), hsa-miR-126*(mirbase), hsa-miR-129-5p(miRanda|mirbase), hsa-miR-134(miRanda), hsa-miR-136(mirbase), hsa-miR-137(mirbase), hsa-miR-146a*(mirbase), hsa-miR-147(mirbase), hsa-miR-154(miRanda|mirbase), hsa-miR-15a*(mirbase), hsa-miR-17*(mirbase), hsa-miR-19a*(mirbase), hsa-miR-19b-2*(mirbase), hsa-miR-203(miRanda), hsa-miR-216b(miRanda), hsa-miR-217(miRanda), hsa-miR-218-2*(mir…	transmembrane	protein_coding	chr1	-	89597945-89640471		GTP binding // GTPase activity // nucleotide binding	membrane // integral to membrane
MIR182	2.35096	0.268585	ENSG00000207990	microRNA 182 [Source:HGNC Symbol;Acc:31553]	3072252	ENSE00001500261	3072256			miRNA	chr7	-	129410223-129410331
ANKRD33B-IT1	2.35082	1.1864	ENSG00000250841	ANKRD33B intronic transcript 1 (non-protein coding) [Source:HGNC Symbol;Acc:41506]	2801789	ENSE00002032827|ENSE00002067274	2801790|2801791			sense_intronic	chr5	+	10594987-10596100
GPBP1	2.3494	0.352161	ENSG00000062194	GC-rich promoter binding protein 1 [Source:HGNC Symbol;Acc:29520]	2810458	ENSE00000746932|ENSE00002059822|ENSE00000746933|ENSE00002030583|ENSE00002031255|ENSE00002063760|ENSE00002125013|ENSE00000746933|ENSE00002031255|ENSE00002063760|ENSE00002125013|ENSE00001126759|ENSE00002119646|ENSE00002553780|ENSE00002570221|ENSE00001505399|ENSE00002038305|ENSE00002090225	2810498|2810500|2810503|2810504|2810505	hsa-let-7a*(mirbase), hsa-let-7f-1*(mirbase), hsa-miR-106a(miRanda), hsa-miR-106b(miRanda), hsa-miR-124*(mirbase), hsa-miR-125a-3p(miRanda), hsa-miR-126*(pictar), hsa-miR-1271(miRanda), hsa-miR-129-5p(miRanda), hsa-miR-130a(miRanda), hsa-miR-130a*(mirbase), hsa-miR-130ac(TargetScan), hsa-miR-130b(miRanda), hsa-miR-133a(RNAhybrid|miRanda), hsa-miR-135a(miRanda), hsa-miR-135b(miRanda), hsa-miR-136(…	nucleus	transcription regulator|protein_coding	chr5	+	56469139-56561551	regulation of transcription, DNA-dependent	DNA binding	cytoplasm // nucleus
ETV7	2.34755	1.26716	ENSG00000010030	ets variant 7 [Source:HGNC Symbol;Acc:18160]	2951859	ENSE00000748827|ENSE00002243315|ENSE00002481568|ENSE00002491772	2951869|2951866|2951865	hsa-let-7i*(mirbase), hsa-miR-125a-3p(miRanda|mirbase), hsa-miR-127-3p(mirbase), hsa-miR-133a(mirbase), hsa-miR-133b(mirbase), hsa-miR-136(miRanda), hsa-miR-137(miRanda), hsa-miR-139-3p(mirbase), hsa-miR-139-5p(miRanda), hsa-miR-143(miRanda), hsa-miR-185*(mirbase), hsa-miR-186*(mirbase), hsa-miR-18a*(mirbase), hsa-miR-18b*(mirbase), hsa-miR-199a-5p(mirbase), hsa-miR-199b-5p(mirbase), hsa-miR-19b-…	nucleus	transcription regulator|protein_coding	chr6	-	36322082-36356110	organ morphogenesis // regulation of transcription, DNA-dependent // transcription from RNA polymerase II promoter	sequence-specific DNA binding // sequence-specific DNA binding transcription factor activity // protein binding	nucleolus // nucleus
AMZ2P2	2.34598	-0.687724	ENSG00000219249	archaelysin family metallopeptidase 2 pseudogene 2 [Source:HGNC Symbol;Acc:38072]	2981897	ENSE00001549642	2981900|2981899			pseudogene	chr6	-	159146843-159147335
AL590556.2	2.34238	-0.384103	ENSG00000243734		2324594	ENSE00001885199	2324609			scRNA_pseudogene	chr1	+	22337240-22337264
RP11-429H5.1	2.34152	-0.167433	ENSG00000239780		3788070|3788089	ENSE00001898183	3788073|3788090			processed_pseudogene	chr18	+	47984291-47984968
SRC	2.34076	0.948749	ENSG00000197122	v-src sarcoma (Schmidt-Ruppin A-2) viral oncogene homolog (avian) [Source:HGNC Symbol;Acc:11283]	3884191	AK091756-2|AX747164-2|ENSE00001785449|ENSE00001867096|ENSE00001909834|AK091756-3|AX747164-3|ENSE00001385068|ENSE00001460955|ENSE00001901124|ENSE00000661885|ENSE00001840009|ENSE00001934038|ENSE00000800501|ENSE00001844907|ENSE00001884473|ENSE00001654044|ENSE00001883958|ENSE00001908742|ENSE00001911633	3884215|3884216|3884221|3884223|3884227|3884228	hsa-miR-1(miRanda), hsa-miR-132*(mirbase), hsa-miR-137(TargetScan|miRanda), hsa-miR-137ab(TargetScan), hsa-miR-141(TargetScan|miRanda), hsa-miR-144(TargetScan|miRanda), hsa-miR-149(TargetScan), hsa-miR-153(TargetScan|miRanda), hsa-miR-184(miRanda), hsa-miR-19a(miRanda), hsa-miR-19b(miRanda), hsa-miR-200a(TargetScan|miRanda), hsa-miR-203(TargetScan|miRanda), hsa-miR-206(miRanda), hsa-miR-31(Target…		kinase|protein_coding	chr20	+	35973094-36034412	positive regulation of canonical Wnt receptor signaling pathway // phosphorylation // blood coagulation // peptidyl-tyrosine phosphorylation // leukocyte migration // signal transduction // uterus development // axon guidance // fibroblast growth factor receptor signaling pathway // cell cycle // cellular membrane organization // response to interleukin-1 // cell adhesion // interspecies interact…	SH2 domain binding // ion channel binding // SH3/SH2 adaptor activity // nucleotide binding // protein serine/threonine kinase activity // non-membrane spanning protein tyrosine kinase activity // protein tyrosine kinase activity // protein kinase activity // ephrin receptor binding // ATP binding // integrin binding // heme binding // kinase activity // protein binding // receptor binding // pro…	caveola // nucleus // mitochondrion // plasma membrane // cytosol // cytoskeleton // cytoplasm // mitochondrial inner membrane	Kit receptor signaling pathway:WP304 // TGF beta Signaling Pathway:WP366 // RANKL/RANK Signaling Pathway:WP2018 // Focal Adhesion:WP306 // Integrin-mediated cell adhesion:WP185 // Androgen receptor signaling pathway:WP138 // ErbB signaling pathway:WP673 // Senescence and Autophagy:WP615 // Alpha 6 Beta 4 signaling pathway:WP244 // FSH signaling pathway:WP2035 // EPO Receptor Signaling:WP581 // Pr…
GNG2	2.33993	0.727874	ENSG00000186469	guanine nucleotide binding protein (G protein), gamma 2 [Source:HGNC Symbol;Acc:4404]	3535628	AK307171-3|AK311334-2|ENSE00002469554|ENSE00002506824|ENSE00002563304|ENSE00002571200|AK307171-3|ENSE00002469554|ENSE00002506824|ENSE00002563304|ENSE00002571200|AK307171-4|AK311334-3|ENSE00002442170|ENSE00002452184|ENSE00002474430|ENSE00002481634|ENSE00002486077|ENSE00002493022|ENSE00002504299|ENSE00002533143|ENSE00002533715|AK307171-4|AK311334-3|ENSE00002442170|ENSE00002474430|ENSE00002481634|EN…	3535631|3535634|3535635|3535641|3535642|3535650|3535651|3535656|3535657|3535658|3535661|3535662|3535663|3535664	hsa-miR-1(miRanda), hsa-miR-101(miRanda), hsa-miR-105(mirbase), hsa-miR-105*(mirbase), hsa-miR-1192(TargetScan), hsa-miR-124(TargetScan|miRanda), hsa-miR-124ab(TargetScan), hsa-miR-128(miRanda), hsa-miR-133a(miRanda), hsa-miR-133b(miRanda), hsa-miR-136(miRanda), hsa-miR-138(TargetScan|miRanda), hsa-miR-138-1*(mirbase), hsa-miR-138ab(TargetScan), hsa-miR-143(miRanda), hsa-miR-153(miRanda|mirbase),…		protein_coding	chr14	+	52294467-52436951	blood coagulation // cell proliferation // cellular response to glucagon stimulus // energy reserve metabolic process // small molecule metabolic process // synaptic transmission // G-protein coupled receptor protein signaling pathway // platelet activation	signal transducer activity	heterotrimeric G-protein complex // plasma membrane	Nicotine Activity on Dopaminergic Neurons:WP1602 // Myometrial Relaxation and Contraction Pathways:WP289 // TSH signaling pathway:WP2032 // Calcium Regulation in the Cardiac Cell:WP536
GDNF	2.33835	0.230631	ENSG00000168621	glial cell derived neurotrophic factor [Source:HGNC Symbol;Acc:4232]	2853885	ENSE00001596369|ENSE00001634211|ENSE00001654960|ENSE00001766402|ENSE00002035120	2853907	hsa-miR-125a-5p(TargetScan), hsa-miR-125b-5p(TargetScan), hsa-miR-1271(TargetScan), hsa-miR-133a(mirbase), hsa-miR-133abc(TargetScan), hsa-miR-133b(mirbase), hsa-miR-145(TargetScan), hsa-miR-146ac(TargetScan), hsa-miR-146b-5p(TargetScan), hsa-miR-182(TargetScan), hsa-miR-186(TargetScan), hsa-miR-204(TargetScan), hsa-miR-204b(TargetScan), hsa-miR-211(TargetScan), hsa-miR-214(TargetScan), hsa-miR-3…	extracellular	protein_coding	chr5	-	37817813-37839499	postganglionic parasympathetic nervous system development // positive regulation of monooxygenase activity // metanephros development // mRNA stabilization // branching involved in ureteric bud morphogenesis // enteric nervous system development // sympathetic nervous system development // negative regulation of neuron apoptosis // signal transduction // neuron projection development // axon guid…	growth factor activity // protein homodimerization activity // receptor binding	extracellular region
NPM1P5	2.33459	-0.152325	ENSG00000213443	nucleophosmin 1 (nucleolar phosphoprotein B23, numatrin) pseudogene 5 [Source:HGNC Symbol;Acc:7925]	3404436	ENSE00001525934	3404470|3404472			processed_pseudogene	chr12	+	9848432-9848790
IRS1	2.33131	0.948833	ENSG00000169047	insulin receptor substrate 1 [Source:HGNC Symbol;Acc:6125]	2601995	ENSE00001124681|ENSE00001887002	2602037	hsa-let-7a*(mirbase), hsa-let-7b(RNAhybrid|miRanda), hsa-let-7b*(mirbase), hsa-let-7e(RNAhybrid|miRanda), hsa-let-7f(RNAhybrid|miRanda), hsa-let-7f-1*(mirbase), hsa-let-7i(RNAhybrid|miRanda), hsa-miR-106a*(mirbase), hsa-miR-1192(TargetScan), hsa-miR-126(mirbase|pictar), hsa-miR-126-3p(TargetScan), hsa-miR-1271(TargetScan|miRanda), hsa-miR-128(TargetScan|miRanda), hsa-miR-128a(pictar), hsa-miR-128…	nucleus	protein_coding	chr2	-	227496386-227716630	protein localization to nucleus // positive regulation of insulin receptor signaling pathway // positive regulation of glucose import // positive regulation of cell migration // positive regulation of glucagon secretion // positive regulation of glucose metabolic process // insulin-like growth factor receptor signaling pathway // signal transduction // response to insulin stimulus // cellular res…	SH2 domain binding // protein kinase C binding // signal transducer activity // insulin-like growth factor receptor activity // phosphatidylinositol-4,5-bisphosphate 3-kinase activity // insulin-like growth factor receptor binding // insulin receptor binding // protein kinase binding // protein domain specific binding // transmembrane receptor protein tyrosine kinase adaptor activity // protein b…	insulin receptor complex // cytoplasm // nucleus // microsome // plasma membrane // caveola // cytosol	Insulin Signaling:WP481 // Adipogenesis:WP236 // Alpha 6 Beta 4 signaling pathway:WP244 // EPO Receptor Signaling:WP581 // Prolactin Signaling Pathway:WP2037 // IL-4 signaling pathway:WP395 // Type II diabetes mellitus:WP1584 // Integrated Breast Cancer Pathway:WP1984 // Leptin signaling pathway:WP2034 // DNA damage response (only ATM dependent):WP710
AC108039.2	2.33049	0.743735	ENSG00000227361		2484714	ENSE00001715796	2484719			processed_pseudogene	chr2	+	62030278-62030407
RP11-374M1.3	2.3284	-0.301299	ENSG00000229697		3207771	ENSE00001806685	3207790			lincRNA	chr9	-	45035843-45042586
RP3-325F22.3	2.32737	0.934808	ENSG00000234263		2927193	ENSE00001684860|ENSE00001728173|ENSE00001749507	2927194|2927198|2927200			antisense	chr6	+	136950307-136969137
KMO	2.32683	0.538558	ENSG00000117009	kynurenine 3-monooxygenase (kynurenine 3-hydroxylase) [Source:HGNC Symbol;Acc:6381]	2388085	ENSE00001333683|ENSE00001809587|ENSE00001850125|ENSE00001918403|ENSE00001921319|ENSE00001930631|ENSE00001828451|ENSE00002355179|ENSE00002404844|ENSE00001845753|ENSE00001872916|ENSE00001932040|ENSE00002358211|ENSE00002418149|ENSE00002348586|ENSE00002427176|ENSE00002391429|ENSE00002428915	2388088|2388099|2388101|2388105|2388106|2388110	hsa-miR-101(miRanda), hsa-miR-101*(mirbase), hsa-miR-106a(miRanda), hsa-miR-106a*(mirbase), hsa-miR-106b(miRanda), hsa-miR-1271(miRanda), hsa-miR-135a(miRanda|mirbase), hsa-miR-135b(miRanda), hsa-miR-136(mirbase), hsa-miR-136*(mirbase), hsa-miR-137(miRanda), hsa-miR-139-3p(mirbase), hsa-miR-141(RNAhybrid|miRanda|mirbase), hsa-miR-141*(mirbase), hsa-miR-142-3p(mirbase), hsa-miR-144(miRanda), hsa-m…	transmembrane	protein_coding	chr1	+	241695471-241758570	tryptophan catabolic process to kynurenine // NAD metabolic process // kynurenine metabolic process // cellular nitrogen compound metabolic process // tryptophan catabolic process // response to salt stress // small molecule metabolic process // pyridine nucleotide biosynthetic process	monooxygenase activity // flavin adenine dinucleotide binding // kynurenine 3-monooxygenase activity // NAD(P)H oxidase activity // electron carrier activity	cytosol // membrane // mitochondrion // mitochondrial inner membrane // mitochondrial outer membrane // integral to membrane	Selenium Pathway:WP15 // Folic Acid Network:WP176
CEBPE	2.32447	0.199578	ENSG00000092067	CCAAT/enhancer binding protein (C/EBP), epsilon [Source:HGNC Symbol;Acc:1836]	3557198	ENSE00000586212	3557201	hsa-let-7c*(mirbase), hsa-miR-125b-1*(mirbase), hsa-miR-128(miRanda), hsa-miR-129-5p(mirbase), hsa-miR-130a(miRanda), hsa-miR-130ac(TargetScan), hsa-miR-130b(miRanda), hsa-miR-132(mirbase), hsa-miR-139-5p(mirbase), hsa-miR-148a(miRanda), hsa-miR-148b(miRanda), hsa-miR-152(miRanda), hsa-miR-15b*(mirbase), hsa-miR-182*(mirbase), hsa-miR-18a*(mirbase), hsa-miR-27a(miRanda), hsa-miR-27b(miRanda), hsa…	nucleus	transcription regulator|protein_coding	chr14	-	23586516-23588665	phagocytosis // cytokine biosynthetic process // myeloid cell differentiation // defense response // regulation of transcription, DNA-dependent // defense response to bacterium // macrophage differentiation // cellular response to lipopolysaccharide	sequence-specific DNA binding // sequence-specific DNA binding transcription factor activity // DNA binding // protein dimerization activity // protein heterodimerization activity // protein homodimerization activity	nucleolus // nucleus
[truncated: 2,008 more rows]

## Sheet: DEG_T2
Symbol	logFC	B-value	Ensembl_gene	Definition	Transcript_cluster_ids	Constitutive_exons_used	Constitutive_IDs_used	Putative.microRNA.binding.sites	Select.Cellular.Compartments	Select.Protein.Classes	Chromosome	Strand	Genomic.Gene.Corrdinates	GO.Biological.Process	GO.Molecular.Function	GO.Cellular.Component	WikiPathways
[truncated: 2,771 more rows]

## Sheet: DEG_T3
Symbol	logFC	FC	FC abs	B-value	Ensembl_gene	Definition	Transcript_cluster_ids	Constitutive_exons_used	Constitutive_IDs_used	Putative.microRNA.binding.sites	Select.Cellular.Compartments	Select.Protein.Classes	Chromosome	Strand	Genomic.Gene.Corrdinates	GO.Biological.Process	GO.Molecular.Function	GO.Cellular.Component	WikiPathways
[truncated: 1,985 more rows]
