# Supplementary material for: Genome-Wide Analysis of Alternative Splicing during Dendritic Cell Response to a Bacterial Challenge
Source: PLoS One. 2013 Apr 17;8(4):e61975. doi: 10.1371/journal.pone.0061975 (PMC3629138; doi:10.1371/journal.pone.0061975)
Supplement: Table S4 — Comparison of Huang et al. 's data with ours. (XLS) [file pone.0061975.s005.xls]

## Sheet: COMMON RESPONSE
Gene Name	GBA	Temporal Group
		HUANG	T1	T2	T3	TREND	OVERALL_MATCH
xbp1	M31627	ET	2.28347	1.77901		EM	YES
wars	X59892	MT	3.34494	3.14271	3.39484	ES	YES
unknown (IFI44L)	AB000115	MS	6.05485	5.93157	6.16044	ES	YES		ALL	160
unknown (APOBEC3A)	U03891	MS	5.39292	6.14923	5.47626	ES	YES		MATCH	108	0.68
trip10	L40379	ET	2.68543	3.8907	3.89496	ES	YES		DON'T MATCH	51	0.32
trail (TNFSF10)	U37518	MT	3.06524	2.90625	3.60999	ES	YES
traf1	U19261	ES	3.79322	3.63788	3.33853	ES	YES
tnfaip6	M31165	MS	8.63049	8.8344	9.12955	ES	YES
tnfaip2	M92357	ES	12.9316	14.121	8.29112	ES	YES
tnfa (TNF)	X02910	ET	5.77457	5.56939		EM	YES
tctel1 (DYNLT1)	D50663	MT			2.26546	L	YES
tap2	X66401	MS			2.3619	L	YES
tap1	X57522	MS	2.47416	2.66216	2.72812	ES	YES
syk	HG3730-HT4000	d	-2.15657	-3.5943	-3.40251	d	YES
staf50 (TRIM22)	X82200	MT		2.18534	2.59757	MS	YES
ssp29 (ANP32B)	U70439	d	-2.40917	-2.87888		d	YES
sod2	X07834	MS	4.96245	4.88615	4.78319	ES	YES
sod2	X65965	MS	4.96245	4.88615	4.78319	ES	YES
snl (FSCN1)	U03057	ES		1.91167	1.97913	MS	YES
slam (SLAMF1)	U33017	MT	3.20718	4.21618	3.70778	ES	YES
sdc4	D79206	ET	4.33789	3.35656		EM	YES
sat (SAT1)	U40369	ES		1.93233	3.22604	MS	YES
RP105 (CD180)	D83597	d	-4.68356	-3.80082	-2.66853	d	YES
rcn1	D42073	MT		2.29763	3.3727	MT	YES
rantes (CCL5)	M21121	MT	5.18049	5.26086	5.16337	ES	YES
ptx3	M31166	ET	7.53305	7.38342	4.29262	ES	YES
ptp4a1	U48296	ET	2.11355			ET	YES
ptp1b (PTPN1)	M31724	ES			1.90746	L	YES
ptgir	D38128	MT		2.7132		MT	YES
ppp1r7	Z50749	d		-3.4463		d	YES
pp2c-like (PPM1F)	D13640	d		-2.17977	-2.13817	d	YES
plcb2	M95678	d		-2.32763	-3.05506	d	YES
plaur	X74039	MS	2.46626	2.4188		EM	YES
plaur	U09937	MS	2.46626	2.4188		EM	YES
pkr (EIF2AK2)	U50648	ET	2.71014		3.07035	EL	YES
pim1	M16750	ES	3.3499	3.47506	2.92018	ES	YES
pa28b (PSME2)	D45248	MT			2.42922	L	YES
oas2	M87434	ET	3.77163	3.92666	3.78451	ES	YES
oas1	X02875	MS		2.3433	2.25595	EL	YES
nk4 (IL32)	M59807	ES			1.89344	L	YES
ninj1	U72661	ES	3.46647	3.42888	2.44499	ES	YES
ncf1	M55067	ES	3.88368	2.99413	3.12105	ES	YES
NAF1 (TNIP1)	D30755	ET	2.5608	2.77609	2.1643	ES	YES
myl (PML)	M79462	ET				MS	YES
myl (PML)	M79463	MS		2.26029	2.90387	MS	YES
mx2	M30818	MT	3.01662	3.40061	2.64262	ES	YES
mx1	M33882	MT	4.38051	4.42092	4.32545	ES	YES
mtap44 (IFI44)	D28915	ES	4.05756	3.04381	3.35106	ES	YES
mt1h	X64177	LT			5.23478	L	YES
mmr (MRC1)	M93221	d		-2.22938	-5.40295	d	YES
mip1b (CCL4L2)	M69203	ET	5.01559	3.68235		EM	YES
mip1b (CCL4)	J04130	ET	4.85307	3.93769	1.9606	ES	YES
mip1a (CCL3)	M23178	ET	4.18932			ET	YES
minor (NR4A3)	U12767	ET	2.58511	2.45205		EM	YES
mig (CXCL9)	X72755	ET	6.31283	5.73254	5.38224	ES	YES
mcp2 (CCL8)	X99886	L	2.92597		3.31224	EL	YES
mcp1 (ZC3H12A)	HG4069-HT4339	ET		2.77275		MT	YES
macs (MARCKS)	D10522	ET			1.86941	L	YES
lcp2	U20158	ET	2.24119			ET	YES
kiaa0246 (STAB1)	D87433	d			-2.66125	d	YES
kiaa0179 (RRP1B)	D80001	d	-3.09531	-2.96976	-2.63152	d	YES
itac (CXCL11)	U59286	ET	6.61348	6.33894	4.89782	ES	YES
isg15	M13755	ET	6.02489	5.55542	4.72769	ES	YES
irf7	U53830	MT	2.36111	2.34951	2.26323	ES	YES
irf1	L05072	ET	3.57066	3.60435	3.68506	ES	YES
inppl1	L36818	d	-2.03315	-2.21987		d	YES
inp10 (CXCL10)	X02530	ET	8.73733	7.67084	6.99449	ES	YES
il8	Y00787	ES	5.88396	5.93547	4.69859	ES	YES
il7r	M29696	MT	5.18128	5.14171		EM	YES
il6	X04602	ET	9.88449	9.8513	8.9649	ES	YES
il1b	X04500	ES	7.81537	7.53563	6.47219	ES	YES
ikba (NFKBIA)	M69043	ES		2.71687	2.59208	MS	YES
igfbp4	M62403	MT		2.75221	2.20665	MS	YES
ifit4 (IFIT3)	U52513	ET	7.10253	6.32006	6.57077	ES	YES
ifi35	U72882	MT	2.03344	2.71968	2.80554	ES	YES
ifi27	X67325	MS	1.75046	2.7389	3.63695	ES	YES
ifi17 (IFITM1)	J04164	L	1.70376	1.81991	2.33557	ES	YES
ier1 (RGS1)	S59049	L	2.18202	2.57372	2.48523	ES	YES
icam1	M24283	ES	2.2752	2.22393	2.05062	ES	YES
hrh1	Z34897	d		-1.96876	-1.68646	d	YES
hem45 (ISG20)	U88964	MT	6.79692	7.13298	6.52529	ES	YES
got2	M22632	d	-1.85317	-2.16955		d	YES
GBP2	M55543	ET	3.19058	2.83591	2.8927	ES	YES
g1p3 (IFI6)	U22970	L			2.45493	L	YES
g10p2 (IFIT2)	M14660	ET	7.20905	5.56899	5.75616	ES	YES
facl2 (ACSL1)	D10040	ET	2.81613	1.89404		EM	YES
dusp5	U15932	L	3.40752	3.56461	3.4379	ES	YES
dab2	U53446	d	8.06795	9.6022	3.99505	d	YES
cxcr4	L06797	L			2.2138	L	YES
cox2 (PTGS2)	U04636	ET	8.04022	8.10259	6.47394	ES	YES
cnp	D13146	L			2.44349	L	YES
ciap2 (BIRC3)	U37546	ES	3.06877	3.24255	3.53075	ES	YES
cd33	M23197	d	-2.19104	-3.02461	-2.84025	d	YES
ccr7	L31584	L	1.86545	4.36852	4.84853	ES	YES
ccr6 (CCRL2|LOC727811)	AF014958	ET	4.5353			ET	YES
casp7	U67319	EL		2.59631	2.53932	EL	YES
c1s	J04080	L		1.90317	3.03368	MS	YES
c1nh (SERPING1)	M13690	L			5.70488	L	YES
blvrb	D26308	d		-2.03081	-2.65472	d	YES
bf (CFB)	L15702	LT	4.49736	4.65397	4.74057	ES	YES
bcl2a1	U29680	MT	6.5974	6.58072	4.90883	ES	YES
b4-2 (PNRC1)	U03105	ES		1.91337	2.65064	MS	YES
atf4	D90209	ES			2.73253	L	YES
ap1b1	L13939	d		-2.5291	-2.61748	d	YES
adora3	L77730	d	-1.73481	-3.35496	-3.39899	d	YES
adm	D14874	MS	2.70594	3.59711	4.2316	ES	YES
activinba (INHBA)	X57579	MT	5.78939	4.84798	3.10431	ES	YES
a20 (TNFAIP3)	M59465	ET	3.9812	4.11356	3.57964	ES	YES
unknown (TAX1BP3)	U90913	d				UN	NO
txn	X77584	MS				UN	NO
tubulinB (TBCD)	HG4322-HT4592	ET		-2.10436		d	NO
TFIiia (GTF3A)	HG4312-HT4582	d				UN	NO
TCPC4	HG4297-HT4567	ET				UN	NO
sui1 (EIF1)	L26247	ES				UN	NO
stat1	M97935					UN	NO
RhoGAP4 (ARHGAP4)	X78817	d				UN	NO
psma4	D00763	MT				UN	NO
psma3	D00762	MT				UN	NO
plek	X07743	L				UN	NO
pa28a (PSME1)	L07633	ES				UN	NO
p63 (CKAP4)	X69910	L				UN	NO
nrf2 (NFE2L2)	S74017	ET				UN	NO
nmi	U32849	MT				UN	NO
myd88	U70451	MT				UN	NO
mt2a	V00594	LT				UN	NO
mrf-1 (ARID5A)	M62324	MT				UN	NO
macmarcks (MARCKSL1)	HG1612-HT1612	L				UN	NO
mac2bp (LGALS3BP)	L13210	L				UN	NO
lyn	M16038	MT				UN	NO
lyl1	M22638	d				UN	NO
lxra (NRH1H3)	U22662	MT				UN	NO
lmp7 (PSMB8)	Z14982	L				UN	NO
lgals9	Z49107	L				UN	NO
KIAA0084 (RFTN1)	D42043	MS				UN	NO
itraf (TANK)	U59863	ES				UN	NO
ipl (PHLDA2)	AF001294	ET				UN	NO
il1rn	X53296	MT				UN	NO
il10ra	U00672	ES				UN	NO
ifitm2	X57351	LT				UN	NO
hspf4 (DNAJA1)	L08069	MT				UN	NO
hla-cda12	X17093	MS				UN	NO
H326 (DCAF8)	U06631	d				UN	NO
h2a	L19779	L				UN	NO
GOS2	M72885	ES				UN	NO
g10p1 (EF1830)	M24594	ES				UN	NO
ecgf	HG544-HT544	MT				UN	NO
dusp4	U48807	MT				UN	NO
dusp2	L11329	ET				UN	NO
daxx	AF006041	MT				UN	NO
crem	D14826	LT				UN	NO
cox1	M59979	d				UN	NO
copt2 (SLC31A2)	U83461	MS				UN	NO
cd97	U76764	L				UN	NO
cd83	Z11697	ES				UN	NO
btg1	X61123	MS				UN	NO
bst2	D28137	MS				UN	NO
bcd1 (KLF6)	U44975	EL				UN	NO
atp5d	X63422	d				UN	NO
aml2 (RUNX3)	Z35278	MT				UN	NO

## Sheet: SPECIFIC RESPONSE
		Huang (E. Coli)	T1	T2	T3	TREND	OVERALL_MATCH
il8	Y00787	ES	5.88396	5.93547	4.69859	ES	YES
il1b	X04500	ES	7.81537	7.53563	6.47219	ES	YES
icam1	M24283	ES	2.2752	2.22393	2.05062	ES	YES
ciap2 (BIRC3)	U37546	ES	3.06877	3.24255	3.53075	ES	YES
p2x4 (P2RX4)	AF000234	ES	1.92607	1.7319		ET	YES
ninj1	U72661	ES	3.46647	3.42888	2.44499	ES	YES		ALL	116
gro1 (CXCL1)	X54489	ET	6.16366	5.77266	3.24156	ES	YES		MATCH	62	0.53
gro2	M57731	ET	3.09944	2.42798		EM	YES		DON'T MATCH	54	0.47
gro3	X53800	ET	4.30566	3.15304	2.23621	ES	YES
tnfa	X02910	ET	5.77457	5.56939		EM	YES
mip1b (CCL4L2)	M69203	ET	5.01559	3.68235		EM	YES
cox2 (PTGS2)	U04636	ET	8.04022	8.10259	6.47394	ES	YES
41bbL (tnfsf9)	U03398	ET	3.55915	3.80029		ET	YES
nfkb p65 (REL)	L19067	ET	2.29157	2.0307		EM	YES
stat5a	U43185	ET	2.61472	3.39847	2.89019	ES	YES
il15ra	U31628	L	2.9429	4.08107	3.46711	ES	YES
gys	J04501	L			2.28101	L	YES
csda	M24069	L			4.40498	L	YES
mmp3	X05232	L		3.02082	4.9315	MS	YES
mmp19	X92521	L			3.51524	L	YES
mmp14	Z48481	L			1.87471	L	YES
gadd45	M60974	L	2.22945	3.13112	4.41386	ES	YES
mt1f	M10943	L			3.28941	L	YES
rtp	D87953	L			2.27237	L	YES
stat3	L29277	LT		1.77974	2.26599	MS	YES
mmp1	X54925	LT		3.8826	6.86686	MS	YES
lad1	U42408	LT		4.12622	4.15202	MS	YES
mt1h	X64177	LT			5.23478	L	YES
mt1a	K01383	LT		6.86763	7.43152	MS	YES
cd155 (PVR)	HG3415-HT3598	MS			3.09499	L	YES
flip (CFLAR)	AF005775	MS	1.68164		1.69926	EL	YES
nfkb p52 (NFKB1)	S76638	MS	2.44443	2.76978	2.55547	ES	YES
nfkbp50 (NFKB2)	M58603	MS	3.447	3.09309	2.19743	ES	YES
sod2	X07834	MS	4.96245	4.88615	4.78319	ES	YES
il12b/p40	M65290	MT	7.82655	8.62623	7.97787	ES	YES
slam	U33017	MT	3.20718	4.21618	3.70778	ES	YES
tnfr2	M32315	MT		2.24514		MT	YES
nip3	U15174	MT		2.19646	3.15936	MS	YES
trail	U37518	MT	3.06524	2.90625	3.60999	ES	YES
stat4	L78440	MT	3.9897	4.22619	3.41319	ES	YES
activinba	X57579	MT	5.78939	4.84798	3.10431	ES	YES
mmp7	L22524	MT	2.39388	3.97883	4.27891	ES	YES
cagb	M26311	MT		2.99981	4.01832	MS	YES
krs1	U26424	MT			2.68084	L	YES
il10	U16720	MT	4.21228	6.2596	5.89379	ES	YES
ndp	X65724	ES	4.59002	4.59733	3.23029	ES	YES
il6	X04602	ET	9.88449	9.8513	8.9649	ES	YES
il1a	M28983	ET	8.78056	7.53699	5.60353	ES	YES
mip3a/larc	U64197	ET	8.22824	8.21892	7.07806	ES	YES
itac	U59286	ET	6.61348	6.33894	4.89782	ES	YES
mig	X72755	ET	6.31283	5.73254	5.38224	ES	YES
inp10	X02530	ET	8.73733	7.67084	6.99449	ES	YES
mmp10	X07820	L		4.77773	6.92382	MS	YES
bf	L15702	LT	4.49736	4.65397	4.74057	ES	YES
gk	X69886	LT			2.92004	L	YES
ebi3	L08187	MS	3.16982	4.50207	4.4113	ES	YES
ido	M34455	MS	8.30302	9.40999	9.25092	ES	YES
gcsf	X03656	MT	2.62327	4.53088	3.65605	ES	YES
ptgir	D38128	MT		2.7132		MT	YES
il7r	M29696	MT	5.18128	5.14171		EM	YES
il2r	X01057	MT	5.97789	7.67293	8.07764	ES	YES
bcl2a1	U29680	MT	6.5974	6.58072	4.90883	ES	YES
cd83	Z11697	ES				UN	NO
hif1a	U22431	ES				UN	NO
mcl1	L08246	ES				UN	NO
dusp1	X68277	ES				UN	NO
iex-1 (IER3)	S81914	ET				UN	NO
mmp12	L23808	L				UN	NO
mt1e	M10942	L				UN	NO
mt1g	J03910	LT				UN	NO
fth1	L20941	LT				UN	NO
mt1l	X76717	LT				UN	NO
mt2a	V00594	LT				UN	NO
il4r	X52425	MS				UN	NO
nfkb relB	M83221	MS				UN	NO
isgf3	M87503	MS				UN	NO
wnt5a	L20861	MS				UN	NO
pbef	U02020	MT				UN	NO
casp4	U28014	MT				UN	NO
hspa1a	M11717	ES				UN	NO
collagen-a1	M55998	ET				UN	NO
btg2	U72649	ET				UN	NO
map3k4	D86968	ET				UN	NO
hspa6	X51757	ET				UN	NO
hsf4	D87673	ET				UN	NO
mcp1	HG4069-HT4339	ET				UN	NO
tarc	D43767	L				UN	NO
cd86	U04343	L				UN	NO
b2m	J00105	L				UN	NO
gmcsfR	X17648	L				UN	NO
il13ra1	Y10659	L		-2.40507		D	NO
pfkp	D25328	L				UN	NO
pgk1	V00572	L				UN	NO
pgd	U30255	L				UN	NO
tax1bp1	U33821	L				UN	NO
irf2	X15949	L				UN	NO
irf4	U52682	L				UN	NO
quiescin	L42379	L				UN	NO
gst12	U46499	L				UN	NO
hspa4	L12723	L				UN	NO
mtf1	X78710	L				UN	NO
mip3b/elc	U77180	LT				UN	NO
mdc	U83171	LT				UN	NO
pgm1	M83088	LT				UN	NO
g3pdh	X01677	LT				UN	NO
cyp450db1	X07619	LT				UN	NO
ldh1	X02152	MS				UN	NO
vdr	J03258	MS				UN	NO
atox1	U70660	MS				UN	NO
lmp10	X71874	MT				UN	NO
eno1	M14328	MT				UN	NO
pk3	X56494	MT				UN	NO
tpi	HG2279-HT2375	MT				UN	NO
pgam1	J04173	MT				UN	NO
bag1	Z35491	MT				UN	NO
tnr	X98085	MT				UN	NO
