# Supplementary material for: Genome-Wide Analysis of Alternative Splicing during Dendritic Cell Response to a Bacterial Challenge
Source: PLoS One. 2013 Apr 17;8(4):e61975. doi: 10.1371/journal.pone.0061975 (PMC3629138; doi:10.1371/journal.pone.0061975)
Supplement: Table S5 — Splicing Factors. (XLS) [file pone.0061975.s006.xls]

## Sheet: List of Splicing Factors
GENE	newHGNC	GeneID	RefSeq	Gene_Name
A2BP1	RBFOX1	54715	NM_145891	A2BP1
ABT1	ABT1	29777	NM_013375	ABT1
ACIN1	ACIN1	22985	NM_014977	KIAA0670 protein
ADAR	ADAR	103	NM_001111	Double-stranded RNA-specific adenosine deaminase (DRADA)
AKAP8	AKAP8	10270	NM_005858	A-kinase anchor protein 8
AQR	AQR	9716	NM_014691	KIAA0560 protein
ARS2	SRRT	51593	NM_015908	Arsenite-resistance protein 2
ASCC3L1	SNRNP200	23020	NM_014014	U5 snRNP 200 kDa
BAT1	DDX39B	7919	NM_004640	BAT1
BCAS2|DENND2C	BCAS2	10286	NM_005872	SPF27
BRUNOL4	CELF4	56853	NM_020180	BRUNOL4
BRUNOL5	CELF5	60680	NM_021938	BRUNOL5
BRUNOL6	CELF6	60677	NM_052840	BRUNOL6
BUB3	BUB3	9184	NM_004725	BUB3
C10orf116|KIAA1975	C10orf116	10974	NM_006829	C10orf116
C13Orf10	RBM26	64062	NM_022118	PRO1777
C14orf166	C14orf166	51637	NM_016039	HypotheticalproteinCGI-99
C19Orf29		58509	AF155102	NY-REN-24 antigen
C1Orf55	C1orf55	163859	NM_152608	Hypothetical protein XP_089191
C1Orf60	INTS3	65123	NM_023015	Hypothetical protein FLJ21919
C1QBP	C1QBP	708	NM_001212	C1QBP
C20orf14	PRPF6	24148	NM_012469	U5 snRNP 102 kDa
C20Orf19		80336	AK026760	C20orf119
C20Orf23	KIF16B	55614	NM_024704	C20orf23
C21orf66	GCFC1	94104	NM_016631	GC-richsequenceDNA-bindingfactorhomolog
C21orf70	FAM207A	85395	NM_058190	C21 orf70
C22Orf19	THOC5	8563	NM_001002878	C22orf19
C2orf3	GCFC2	6936	NM_003203	GC-richsequenceDNAbindingfactor
C9orf10	FAM120A	23196	NM_014612	C9orf10 protein
CCDC12	CCDC12	151903	NM_144716	Hypothetical protein: MGC23918
CCNA1	CCNA1	8900	NM_003914	Cyclin A1
CCNK		8812	NM_003858	Cyclin K
CD2BP2	CD2BP2	10421	NM_006110	CD2BP2
CDC2L2	CDK11A	985	NM_024011	CDC2L2
CDC40	CDC40	51362	NM_015891	hPRP17
CDC5L	CDC5L	988	NM_001253	CDC5-related protein
CHERP	CHERP	10523	NM_006387	ERPROT 213-21(+N-terminal extension of ERPROT
CIRBP	CIRBP	1153	NM_001280	CIRBP
CLK1	CLK1	1195	NM_004071	CLK1
CLK2	CLK2	1196	NM_003993	CLK2
CLK3	CLK3	1198	NM_003992	CLK3
CLK4	CLK4	57396	NM_020666	CLK4
CPSF1	CPSF1	29894	NM_013291	CPSF 160 kDa
CPSF2	CPSF2	53981	NM_017437	CPSF 100 kDa
CPSF3	CPSF3	51692	NM_016207	CPSF 73 kDa
CPSF4	CPSF4	10898	NM_006693	CPSF 30 kDa
CPSF6	CPSF6	11052	NM_007007	similar to CPSF 68 kDa
CRK7	CDK12	51755	NM_016507	CRK7
CRNKL1	CRNKL1	51340	NM_016652	crooked neck-like
CROP	LUC7L3	51747	NM_016424	CDNA FLJ11063 fis
CSDA	CSDA	8531	NM_003651	Cold shock domain protein A
CSN3	CSN3	1448	NM_005212	CSN3
CSTF3	CSTF3	1479	NM_001326	cleavage stimulation factor subunit 3
CTNNBL1	CTNNBL1	56259	NM_030877	Nuclear associated protein
CUGBP1	CELF1	10658	NM_006560	CUGBP1
CUGBP2	CELF2	10659	NM_006561	CUGBP2
CWF19L1	CWF19L1	55280	NM_018294	CDNA FLJ10998 fis
CXXC6	TET1	80312	NM_030625	FLJ10839
DATF1	DIDO1	11083	NM_022105	Death associated transcription factor 1
DDB1	DDB1	1642	NM_001923	DDB1
DDX1	DDX1	1653	NM_004939	DDX1
DDX17	DDX17	10521	NM_006386	Probable RNA-dependent helicase p72
DDX19	DDX19B	11269	NM_007242	DDX19
DDX21	DDX21	9188	NM_004728	DDX21
DDX23	DDX23	9416	NM_004818	U5 snRNP 100 kDa
DDX26	INTS6	26512	NM_012141	DDX26
DDX39	DDX39A	10212	NM_005804	Hypotheticalprotein
DDX3X	DDX3X	1654	NM_001356	DDX3
DDX41	DDX41	51428	NM_016222	DEAD-box protein abstract homolog
DDX46	DDX46	9879	NM_014829	RNA helicase
DDX48	EIF4A3	9775	NM_014740	Eukaryotic initiation factor 4A-like NUK-34
DDX49	DDX49	54555	NM_019070	DDX49
DDX5	DDX5	1655	NM_004396	DEAD/H box-5; RNA helicase p68
DDX54	DDX54	79039	NM_024072	DDX54
DDX6	DDX6	1656	NM_004397	DDX6
DEK	DEK	7913	NM_003472	DEK
DGCR14	DGCR14	8220	NM_022719	DiGeorge syndrome critical region gene DGSI protein
DHX15	DHX15	1665	NM_001358	DEAD/H-box-15
DHX16	DHX16	8449	NM_003587	DEAD/H-box-16
DHX35	DHX35	60625	NM_021931	DHX35
DHX38	DHX38	9785	NM_014003	hPRP16
DHX8	DHX8	1659	NM_004941	DEAH-box protein 8
DHX9	DHX9	1660	NM_001357	RNA helicase A
DKFZP434K1421	NSRP1	84081	NM_032141	Hypothetical66.4kDaprotein
DNAJC17	DNAJC17	55192	NM_018163	HypotheticalproteinFLJ10634
DNAJC6	DNAJC6	9829	NM_014787	DNAJ hom.
DNAJC8	DNAJC8	22826	NM_014280	SPF31
DXYS155E	AKAP17A	8227	NM_005088	B-lymphocyte antigen precursor
ECM2	ECM2	1842	NM_001393	ECM2
EDG2	LPAR1	1902	NM_057159	EDG2
EEF1A1	EEF1A1	1915	NM_001402	Elongation factor 1
EFTUD2	EFTUD2	9343	NM_004247	U5 snRNP 116 kDa
EIF2S2	EIF2S2	8894	NM_003908	EIF2S2
EIF3S10	EIF3A	8661	NM_003750	EIF3S10
EIF3S2	EIF3I	8668	NM_003757	EIF3S2
EIF3S6	EIF3E	3646	NM_001568	EIF3S6
EIF3S6IP	EIF3L	51386	NM_016091	EIF3S6IP
EIF4A2	EIF4A2	1974	NM_001967	EIF4A2
ELAVL1	ELAVL1	1994	NM_001419	ELAV-like protein 1
ELAVL2	ELAVL2	1993	NM_004432	ELAVL2
ELAVL3	ELAVL3	1995	NM_001420	ELAVL3
ELAVL4	ELAVL4	1996	NM_021952	ELAVL4
EP400	EP400	57634	NM_015409	EP400
ERCC3	ERCC3	2071	NM_000122	ERCC3
ERVWE1	ERVW-1	30816	NM_014590	Signal recognition particle 72 kDa
ET	MFSD11	79157	NM_024311	ET
EWSR1	EWSR1	2130	NM_005243	RNA-binding protein EWS
EXOSC1	EXOSC1	51013	NM_016046	EXOSC1, exosome component 1
EXOSC10	EXOSC10	5394	NM_002685	EXOSC10
EXOSC2	EXOSC2	23404	NM_014285	EXOSC2, exosome component 2
EXOSC3	EXOSC3	51010	NM_001002269	EXOSC3, exosome component 3
EXOSC4	EXOSC4	54512	NM_019037	Exosome complex exonuclease RRP41 (EXOSC4, exosome component 4)
EXOSC5	EXOSC5	56915	NM_020158	EXOSC5, exosome component 5
EXOSC6	EXOSC6	118460	NM_058219	EXOSC6, exosome component 6
EXOSC7	EXOSC7	23016	NM_015004	EXOSC7, exosome component 7
EXOSC8	EXOSC8	11340	NM_181503	OPA-interacting protein OIP2 (EXOSC8, exosome component 8)
EXOSC9	EXOSC9	5393	NM_005033	EXOSC9, exosome component 9
FAM32A	FAM32A	26017	NM_014077	FAM32A
FAU	FAU	2197	NM_001997	40S ribosomal protein S30
FIP1L1	FIP1L1	81608	NM_030917	Hypotheticalprotein
FKBP3	FKBP3	2287	NM_002013	FKBP3
FLJ10374	CCDC94	55702	NM_018074	FLJ10374
FLJ20273	RBM47	54502	NM_019027	Hypothetical protein FLJ20273
FLJ21827	IFT46	56912	NM_020153	LOC56912: Hypothetical protein
FMR1	FMR1	2332	NM_002024	FMR1
FNBP3		55660	XM_371575	FNBP3
FRG1|MGC72104	FRG1	2483	NM_004477	FRG1protein(FSHDregiongene1protein)
FUBP1	FUBP1	8880	NM_003902	far upstream element-binding protein1
FUBP3		8939	XP_001125825	Far upstream element (FUSE) binding protein 3
FUS	FUS	2521	NM_004960	RNA-binding protein FUS
FUSIP1	SRSF10	10772	NM_006625	TLS-associated serine-arginine protein 2
G10	BUD31	8896	NM_003910	G10proteinhomolog(EDG-2)
GNB2L1	GNB2L1	10399	NM_006098	RACK1
GPATC1	GPATCH1	55094	NM_018025	FLJ10206
GRSF1	GRSF1	2926	NM_002092	GRSF1
GTF2I	GTF2I	2969	NM_001518	generaltranscriptionfactorII
GTL3	C16orf80	29105	NM_013242	GTL3
HCFC1	HCFC1	3054	NM_005334	hostcellfactorCI
HDAC2	HDAC2	3066	NM_001527	Histonedeacetylase2
HIST1H2AC	HIST1H2AC	8334	NM_003512	HistoneH2A-
HIST1H2BC	HIST1H2BC	8347	NM_003526	H2Bhistonefamilyseveralmemberspossible
HIST2H2AA	HIST2H2AA3	8337	NM_003516	H2AhistonefamilymemberO
HMGB1	HMGB1	3146	NM_002128	High-mobilitygroupprotein1
HMGB3	HMGB3	3149	NM_005342	Highmobilitygroupbox4
HNRNPG-T	RBMXL2	27288	NM_014469	HNRNPG-T
HNRPA0	HNRNPA0	10949	NM_006805	hnRNPA0
HNRPA1	HNRNPA1	3178	NM_002136	hnRNPA1
HNRPA2B1	HNRNPA2B1	3181	NM_002137	hnRNPA2/hnRNPB1
HNRPA3	HNRNPA3	220988	NM_194247	hnRNPA3
HNRPAB	HNRNPAB	3182	NM_004499	hnRNPAB,isoforma
HNRPC	HNRNPC	3183	NM_031314	hnRNPC
HNRPCL1	HNRNPCL1	343069	NM_001013631	HNRPCL1
HNRPD	HNRNPD	3184	NM_031370	hnRNPD
HNRPDL		9987	NM_005463	hnRNPD-like
HNRPF	HNRNPF	3185	NM_004966	hnRNPF
HNRPH1	HNRNPH1	3187	NM_005520	hnRNPH
HNRPH2	HNRNPH2	3188	NM_019597	HNRPH2
HNRPH3	HNRNPH3	3189	NM_012207	hnRNPH3
HNRPK	HNRNPK	3190	NM_002140	hnRNPK
HNRPL	HNRNPL	3191	NM_001533	hnRNPL
HNRPLL	HNRPLL	92906	NM_138394	HNRPLL
HNRPM	HNRNPM	4670	NM_005968	hnRNPM
HNRPR	HNRNPR	10236	NM_005826	hnRNPR
HNRPU	HNRNPU	3192	NM_031844	hnRNPU
HNRPUL1	HNRNPUL1	11100	NM_007040	E1B-55kDa-associated protein 5
HNRPUL2		221092	XM_495877	DKFZp762N1910
HSPA1B	HSPA1B	3304	NM_005346	HSPA1B
HSPA5	HSPA5	3309	NM_005347	HSPA5
HSPA8	HSPA8	3312	NM_006597	Heatshockcognate71kDaprotein
HSPC117	C22orf28	51493	NM_014306	Hypothetical55.2kDaprotein
HSPC148		51503	NM_016403	Adrenal gland protein AD-002
HTATSF1	HTATSF1	27336	NM_014500	HTATSF1
HYPC	PRPF40B	25766	NM_012272	HYPC
IFPS	FLG2	388698	NM_001014342	IFPS
IK	IK	3550	NM_006083	IK factor
ILF2	ILF2	3608	NM_004515	Interleukin enhancer binding factor 2, 45 kDa
ILF3	ILF3	3609	NM_004516	Interleukin enhancer-binding factor 3
IMP-1	IGF2BP1	10642	NM_006546	IGF-II mRNA-binding protein 1
IMP3	IGF2BP3	10643	NM_006547	Putative RNA-binding protein KOC
INTS1		26173	XM_291222	KIAA1440 protein
IQGAP1	IQGAP1	8826	NM_003870	Ras GTPase-activating-like
KHSRP	KHSRP	8570	NM_003685	KH-type splicing regulatory protein
KIAA0773	FAM131B	9715	NM_014690	KIAA0773
KIAA0853	ZC3H13	23091	NM_015070	KIAA0853
KIAA1008	DIS3	22894	NM_014953	Exosome complex exonuclease RRP44 (KIAA1008)
KIAA1160	ISY1	57461	NM_020701	Hypotheticalprotein
KIAA1429	KIAA1429	25962	NM_015496	DKFZP434I116
KIAA1542	PHRF1	57661	NM_020901	KIAA1542
KIAA1604	CWC22	57703	NM_020943	KIAA 1604 protein
KIAA1967	KIAA1967	57805	NM_021174	Hypotheticalprotein(KIAA1967)
KIN	KIN	22944	NM_012311	HsKin17protein
KPNA2	KPNA2	3838	NM_002266	Importin alpha-2 subunit
LOC138046	RALYL	138046	NM_173848	LOC138046
LOC442704		442704	XM_499449	LOC442704
LSM1	LSM1	27257	NM_014462	LSM1
LSM10	LSM10	84967	NM_032881	LSM10
LSM11	LSM11	134353	NM_173491	LSM11
LSM2	LSM2	57819	NM_021177	LSm2
LSM3	LSM3	27258	NM_014463	LSm3
LSM4	LSM4	25804	NM_012321	LSm4
LSM5	LSM5	23658	NM_012322	LSM5
LSM6	LSM6	11157	NM_007080	LSm6
LSM7	LSM7	51690	NM_016199	LSm7
LSM8	NAA38	51691	NM_016200	LSm8
LUC7L	LUC7L	55692	NM_018032	LUC7L
MAGOH	MAGOH	4116	NM_002370	MAGOH
MATR3	MATR3	9782	NM_018834	matrin 3
MBD5	MBD5	55777	NM_018328	KIAA1461 protein
MFAP1	MFAP1	4236	NM_005926	Microfibrillar-associated protein 1
MGC13125	BUD13	84811	NM_032725	Hypothetical protein MGC13125
MGC14151	LSMD1	84316	NM_032356	MGC14151
MGC2803	C19orf43	79002	NM_024038	MGC2803
MGC5509	C2orf49	79074	NM_024093	Hypothetical25.9kDaprotein
MKI67IP	MKI67IP	84365	NM_032390	MKI67IP
MORG1	WDR83	84292	NM_032332	MGC4238
MOV10	MOV10	4343	NM_020963	MOV10
MSI1	MSI1	4440	NM_002442	MSI1
MSI2	MSI2	124540	NM_138962	MSI2
MYEF2	MYEF2	50804	NM_016132	MYEF2
NCBP1	NCBP1	4686	NM_002486	CBP 80 kDa
NCBP2	NCBP2	22916	NM_007362	CBP 20 kDa
NCL	NCL	4691	NM_005381	Nucleolin
NDUFA1	NDUFA1	4694	NM_004541	NDUFA1
NHN1	ZC3H18	124245	NM_144604	Hypothetical80.5kDaprotein
NHP2L1	NHP2L1	4809	NM_001003796	U4/U6.snRNP 15.5 kDa
NIF3L1BP1	THOC7	80145	NM_025075	NIF3L1BP1
NONO	NONO	4841	NM_007363	NONO
NOSIP	NOSIP	51070	NM_015953	NOSIP
NOVA1	NOVA1	4857	NM_006491	NOVA1
NOVA2	NOVA2	4858	NM_002516	NOVA2
NUDT21	NUDT21	11051	NM_007006	CPSF 25 kDa
NUMA1	NUMA1	4926	NM_006185	Similar to nuclear mitotic apparatus protein 1
NXF1	NXF1	10482	NM_006362	Tap
PABPC1	PABPC1	26986	NM_002568	PABP1
PABPC4	PABPC4	8761	NM_003819	PABPC4
PABPN1	PABPN1	8106	NM_004643	poly(A)-binding protein II
PARP1	PARP1	142	NM_001618	poly(ADP-ribosyl)transferase
PCBP1	PCBP1	5093	NM_006196	PCBP1
PCBP2	PCBP2	5094	NM_005016	PCBP2
PCBP3	PCBP3	54039	NM_020528	PCBP3
PCBP4	PCBP4	57060	NM_020418	PCBP4
PHF5A	PHF5A	84844	NM_032758	SF3b14b
PIAS1	PIAS1	8554	NM_016166	PIAS1
PIK3R3	PIK3R3	8503	NM_003629	p55PIK
PLRG1	PLRG1	5356	NM_002669	Pleiotropic regulator 1
PNN	PNN	5411	NM_002687	pinin
POLDIP3	POLDIP3	84271	NM_032311	KIAA 1649 protein
POLR2A	POLR2A	5430	NM_000937	DNA-directed RNA polimerase II largest subunit
POLR2B	POLR2B	5431	NM_000938	DNA-directed RNA polimerase II 140 kDa
PPIE	PPIE	10450	NM_006112	Cyp-E
PPIH	PPIH	10465	NM_006347	PPIH
PPIL1	PPIL1	51645	NM_016059	CGI-124 protein
PPIL2	PPIL2	23759	NM_014337	CYP-60
PPIL3	PPIL3	53938	NM_130906	PPIL3b
PPM1G		5496	NM_002707	PPM1G
PPWD1	PPWD1	23398	NM_015342	KIAA0073 protein
PRCC	PRCC	5546	NM_005973	Proline-rich protein PRCC
PRKRA	PRKRA	8575	NM_003690	Protein kinase, ...
PRPF18	PRPF18	8559	NM_003675	PRPF18
PRPF19	PRPF19	27339	NM_014502	nuclear matrix protein NMP200
PRPF3	PRPF3	9129	NM_004698	U4/U6 snRNP hPrp3
PRPF31	PRPF31	26121	NM_015629	PRPF31
PRPF38A		84950	NM_032284	HypotheticalproteinFLJ14936
PRPF38B	PRPF38B	55119	NM_018061	HypotheticalproteinFLJ10330
PRPF4	PRPF4	9128	NM_004697	U4/U6 snRNP hPrp4
PRPF4B	PRPF4B	8899	NM_003913	Serine/threonine-protein kinase
PRPF8	PRPF8	10594	NM_006445	hPrp8
PSEN1	PSEN1	5663	NM_000021	PSEN1
PSIP1	PSIP1	11168	NM_021144	PSIP1
PTBP1	PTBP1	5725	NM_002819	Polypyrimidine tract-binding protein; hnRNP I
PTBP2	PTBP2	58155	NM_021190	PTBP2
QKI	QKI	9444	NM_006775	QKI
RALY	RALY	22913	NM_016732	RALY
RAVER1	RAVER1	125950	NM_133452	Hypotheticalprotein
RBBP7	RBBP7	5931	NM_002893	HistoneacetyltransferasetypeBsubunit2
RBM10	RBM10	8241	NM_005676	RNA-binding protein 10
RBM12	RBM12	10137	NM_006047	RBM12
RBM15	RBM15	64783	NM_022768	OTT-MAL
RBM17	RBM17	84991	NM_032905	SPF45
RBM22	RBM22	55696	NM_018047	HypotheticalproteinFLJ10290
RBM25	RBM25	58517	NM_021239	Hypothetical protein S164 (+N-terminal extension: CDNA: FLJ22454 fis, clone HRC09703
RBM3	RBM3	5935	NM_006743	RBM3
RBM5	RBM5	10181	NM_005778	RBM 5
RBM7	RBM7	10179	NM_016090	RNA-binding protein 7
RBM8A	RBM8A	9939	NM_005105	RBM8A
RBM9	RBFOX2	23543	NM_014309	RNA-binding protein 9
RBMS1	RBMS1	5937	NM_016836	RBMS1
RBMX	RBMX	27316	NM_002139	hnRNPG
RBMX2	RBMX2	51634	NM_016024	HypotheticalproteinCGI-79.B
RBP7	RBP7	116362	NM_052960	RBP7
RBPMS	RBPMS	11030	NM_001008710	RBPMS
RDBP	RDBP	7936	NM_002904	RDBP
REXO1	REXO1	57455	NM_020695	TCEB3BP1
REXO2	REXO2	25996	NM_015523	DKFZP566E144
RKHD3	MEX3B	84206	NM_032246	RKHD3
RNGTT	RNGTT	8732	NM_003800	RNGTT
RNPC2	RBM39	9584	NM_004902	CC1.3
RNPS1	RNPS1	10921	NM_006711	RNPS1
ROD1	PTBP3	9991	NM_005156	ROD1
RPL22	RPL22	6146	NM_000983	60S ribosomal protein L22
RPL23A	RPL23A	6147	NM_000984	60S ribosomal protein L23a
RPL31	RPL31	6160	NM_000993	60S ribosomal protein L31
RPL5	RPL5	6125	NM_000969	60S ribosomal protein L5
RPS10	RPS10	6204	NM_001014	40S ribosomal protein S10
RPS11	RPS11	6205	NM_001015	40S ribosomal protein S11
RPS12	RPS12	6206	NM_001016	40S ribosomal protein S12
RPS13	RPS13	6207	NM_001017	40S ribosomal protein S13
RPS15	RPS15	6209	NM_001018	40S ribosomal protein S15
RPS15A	RPS15A	6210	NM_001019	40S ribosomal protein S15a
RPS16	RPS16	6217	NM_001020	40S ribosomal protein S16
RPS17	RPS17	6218	NM_001021	40S ribosomal protein S17
RPS18	RPS18	6222	NM_022551	40S ribosomal protein S18
RPS19	RPS19	6223	NM_001022	40S ribosomal protein S19
RPS25	RPS25	6230	NM_001028	40S ribosomal protein S25
RPS29	RPS29	6235	NM_001032	40S ribosomal protein S29
RPS3	RPS3	6188	NM_001005	40S ribosomal protein S3
RPS3A	RPS3A	6189	NM_001006	40S ribosomal protein S3A
RPS4X	RPS4X	6191	NM_001007	40S ribosomal protein S4
RPS4Y1	RPS4Y1	6192	NM_001008	40S ribosomal protein S4Y isoform
RPS5	RPS5	6193	NM_001009	40S ribosomal protein S5
RPS7	RPS7	6201	NM_001011	40S ribosomal protein S7
RPS8	RPS8	6202	NM_001012	40S ribosomal protein S8
RPS9	RPS9	6203	NM_001013	40S ribosomal protein S9
RUVBL1	RUVBL1	8607	NM_003707	TIP49
RUVBL2	RUVBL2	10856	NM_006666	CGI-46 protein
RY1	SNRNP27	11017	NM_006857	tri-snRNP 27 kDa
S100A8	S100A8	6279	NM_002964	S100A8
S100A9	S100A9	6280	NM_002965	S100A9
SAFB	SAFB	6294	NM_002967	scaffold attachment factor B
SAFB2	SAFB2	9667	NM_014649	SAFB2
SART1	SART1	9092	NM_005146	SART-1=U4/U6.snRNP 110 kDa
SDCCAG10	CWC27	10283	NM_005869	Serologically defined colon cancer antigen 10
SF1	SF1	7536	NM_004630	SF1
SF3A1	SF3A1	10291	NM_005877	SAP 114
SF3A2	SF3A2	8175	NM_007165	SAP 62
SF3A3	SF3A3	10946	NM_006802	SAP 61
SF3B1	SF3B1	23451	NM_012433	SAP 155
SF3B14		51639	NM_016047	pre-mRNA branch site protein p14
SF3B2	SF3B2	10992	NM_006842	SAP 145
SF3B3	SF3B3	23450	NM_012426	SF3b130
SF3B4	SF3B4	10262	NM_005850	SAP 49
SF3B5	SF3B5	83443	NM_031287	SF3B5
SF4		57794	NM_021164	F23858_1
SFPQ	SFPQ	6421	NM_005066	PTB-associated splicing factor
SFRS1	SRSF1	6426	NM_006924	SF2
SFRS10	TRA2B	6434	NM_004593	SFRS10
SFRS11	SRSF11	9295	NM_004768	SFRS11
SFRS12	SREK1	140890	NM_139168	Splicing factor, arginine/serine-rich 12
SFRS16	CLASRP	11129	NM_007056	SFRS16
SFRS2	SRSF2	6427	NM_003016	SC35
SFRS3	SRSF3	6428	NM_003017	SRp20
SFRS4	SRSF4	6429	NM_005626	SFRS4
SFRS5	SRSF5	6430	NM_006925	SRp40
SFRS6	SRSF6	6431	NM_006275	SRp55
SFRS7		6432	NM_006276	9G8
SFRS9	SRSF9	8683	NM_003769	SRp30C
SIAHBP1	PUF60	22827	NM_014281	PUF60
SKIV2L	SKIV2L	6499	NM_006929	SKIV2L
SKIV2L2	SKIV2L2	23517	NM_015360	KIAA0052 protein
SLU7	SLU7	10569	NM_006425	SLU7
SMARCA5	SMARCA5	8467	NM_003601	SWI/SNF related, matrix associated, actin dependent regulator of chromatin subfamily a, member 6
SMC1L1	SMC1A	8243	NM_006306	SMC1
SMC2L1	SMC2	10592	NM_006444	SMC2
SMNDC1	SMNDC1	10285	NM_005871	SPF30
SMU1	SMU1	55234	NM_018225	Hypothetical57.5kDa
SNIP1	SNIP1	79753	NM_024700	Smad nuclear-interacting protein 1
SNRP70	SNRNP70	6625	NM_003089	SNRP70
SNRPA	SNRPA	6626	NM_004596	U1 snRNP A
SNRPA1		6627	NM_003090	U2 snRNP A'
SNRPB	SNRPA1	6628	NM_198216	Sm B/B'
SNRPB2	SNRPB2	6629	NM_198220	U2 snRNP B''
SNRPC	SNRPC	6631	NM_003093	U1 snRNP C
SNRPD1	SNRPD1	6632	NM_006938	Sm D1
SNRPD2	SNRPD2	6633	NM_004597	Sm D2
SNRPD3	SNRPD3	6634	NM_004175	Sm D3
SNRPE	SNRPE	6635	NM_003094	Sm E
SNRPF	SNRPF	6636	NM_003095	Sm F
SNRPG	SNRPG	6637	NM_003096	Sm G
SNRPN	SNRPN	6638	NM_003097	SNRPN
SNW1	SNW1	22938	NM_012245	SKIP
SPEN	SPEN	23013	NM_015001	SPEN
SPPL3		121665	NM_139015	SPPL3
SR140		23350	XM_031553	KIAA0332
SRP19	SRP19	6728	NM_003135	Signal recognition particle 19 kDa
SRP46		10929	NM_032102	SRP46
SRP54		6729		SRP54
SRP68	SRP68	6730	NM_014230	Signal recognition particle 68 kDa
SRP9	SRP9	6726	NM_003133	Signal recognition particle 9 kDa
SRPK1	SRPK1	6732	NM_003137	SRPK1
SRPK2	SRPK2	6733	NM_182691	SRPK2
SRRM1	SRRM1	10250	NM_005839	SRRM1
SRRM2	SRRM2	23524	NM_016333	RNA-binding protein
SSB	SSB	6741	NM_003142	Lupus La protein: Sjogren
STK23	SRPK3	26576	NM_014370	STK23
STRBP	STRBP	55342	NM_018387	HypotheticalproteinFLJ11307
SYF2	SYF2	25949	NM_015484	GCIP-interactingproteinp29
SYNCRIP	SYNCRIP	10492	NM_006372	GRY-RBP
TAF15	TAF15	8148	NM_003487	TAF15
TAF6	TAF6	6878	NM_005641	Transcription initiation factor TFIID 70 kDa subunit
TCERG1	TCERG1	10915	NM_006706	CA150
TDRD3	TDRD3	81550	NM_030794	F21007LJ
TFIP11	TFIP11	24144	NM_001008697	Hypotheticalprotein
THOC1	THOC1	9984	NM_005131	hHpr1
THOC2		57187	NM_020449	Hypothetical protein LOC57187
THOC3	THOC3	84321	NM_032361	THOC3
THOC4	ALYREF	10189	NM_005782	Aly
TIA1	TIA1	7072	NM_022173	TIA1
TIAL1	TIAL1	7073	NM_003252	TIAL1
TIP39	PTH2	113091	NM_178449	TIP39
TNPO1	TNPO1	3842	NM_002270	TNPO1
TNRC4	CELF3	11189	NM_007185	TNRC4
TNXL4A	TXNL4A	10907	NM_006701	U5 snRNP 15 kDa
TOP1MT	TOP1MT	116447	NM_052963	TOP1MT
TOPORS	TOPORS	10210	NM_005802	TOPORS
TPR	TPR	7175	NM_003292	Nucleoprotein TPR
TPX2	TPX2	22974	NM_012112	TPX2
TRA2A	TRA2A	29896	NM_013293	TRA2A
TRNT1		51095	NM_016000	TRNT1
TTF2	TTF2	8458	NM_003594	TTF2
TUBA1	TUBA4A	7277	NM_006000	Tubulin, alpha
TUBB	TUBB	203068	NM_178014	Tubulin, beta 5
U2AF1	U2AF1	7307	NM_006758	U2AF 35 kDa
U2AF1L2|U2AF1L1	ZRSR2	8233	NM_005089	U2AF1L2
U2AF1L3	U2AF1L4	199746	NM_144987	U2AF1L3
U2AF2	U2AF2	11338	NM_007279	U2AF 65 kDa
UBL5	UBL5	59286	NM_024292	UBL5
USP39	USP39	10713	NM_006590	tri-snRNP 65 kDa
VIM	VIM	7431	NM_003380	Vimentin
WBP11	WBP11	51729	NM_016312	SH3 domain-binding protein SNP70
WDR33	WDR33	55339	NM_001006622	WDC146
WDR57	SNRNP40	9410	NM_004814	U5 snRNP 40 kDa
WDR58	THOC6	79228	NM_024339	Hypothetical34.8kDaprotein
WTAP	WTAP	9589	NM_004906	WTAP
XAB2	XAB2	56949	NM_020196	HCNPprotein
XRCC6	XRCC6	2547	NM_001469	ATP-dependent DNA helicase II, 70 kDa
XRN2	XRN2	22803	NM_012255	Dhm1-like protein (XRN2, 5'-3' )
YBX1|ATXN7L1	YBX1	4904	NM_004559	CCAAT-binding transcription factor I subunit A
ZCCHC8	ZCCHC8	55596	NM_017612	HypotheticalproteinDKFZp434E2220
ZFP36L1	ZFP36L1	677	NM_004926	ZFP36L1
ZFR	ZFR	51663	NM_016107	Putative Zinc finger protein
ZMAT2	ZMAT2	153527	NM_144723	ZMAT2
ZNF207	ZNF207	7756	NM_003457	NDU
