# Supplementary material for: Genome-Wide Analysis of Alternative Splicing during Dendritic Cell Response to a Bacterial Challenge
Source: PLoS One. 2013 Apr 17;8(4):e61975. doi: 10.1371/journal.pone.0061975 (PMC3629138; doi:10.1371/journal.pone.0061975)
Supplement: Table S6 — Differentially Expressed Splicing Factors. (XLS) [file pone.0061975.s007.xls]

## Sheet: DEG_SFs
GENE	logFC T1	logFC T2	logFC T3	SF_Family	SF_SubFamily	qPCR DCs	Reported in OLEX et al. (2010)
C16orf80	-1.87299	-1.88719	NA	pre-mRNA processing	pre-mRNA processing
CCNA1	NA	4.55412	4.39847	Splicing-related genes	NA
CD2BP2	-1.60965	NA	NA	Splicing-related genes	pre-mRNA processing
CDC40	-2.93091	-2.51216	NA	SAPs	SAPs
CPSF1	-1.9323	-1.85511	NA	pre-mRNA processing	3end proc.
CPSF4	-1.59893	NA	NA	pre-mRNA processing	3end proc.
CSDA	NA	NA	2.28101	Splicing-related genes	RBP	YES
DGCR14	-2.20878	NA	NA	SAPs	SAPs
DHX35	-2.36968	NA	NA	RNA helicase-like	RNA helicase-like	YES
DHX8	-1.87548	NA	NA	RNA helicase-like	RNA helicase-like
DNAJC6	3.57245	3.35931	2.96756	Splicing-related genes	NA
ELAVL2	2.82841	NA	NA	Splicing-related genes	pre-mRNA processing
ERCC3	-1.79164	NA	NA	Splicing-related genes	NA
EXOSC2	-2.87571	-2.59352	NA	Splicing-related genes	NA	YES	YES
EXOSC5	NA	-2.57705	-2.22643	Splicing-related genes	NA		YES
FIP1L1	-2.68062	NA	NA	pre-mRNA processing	3end proc.		YES
GTF2I	-1.92437	-2.31291	NA	Splicing-related genes	NA
HIST2H2AA3	NA	NA	2.02804	Splicing-related genes	NA
HMGB3	-1.88694	NA	NA	Splicing-related genes	NA
HNRNPUL1	-1.68483	-1.94707	NA	Splicing-related genes	NA
HSPA8	NA	-1.78468	NA	SAPs	SAPs
IFT46	-1.80788	-1.78257	NA	Splicing-related genes	NA
IK	-1.82935	NA	NA	SAPs	SAPs
IMP3	-4.15064	NA	NA	Splicing-related genes	NA	YES	YES
INTS3	-1.88757	NA	NA	Splicing-related genes	NA	YES
KIF16B	-2.3736	-3.02311	NA	Splicing-related genes	NA		YES
KPNA2	NA	NA	2.03238	Splicing-related genes	NA		YES
LPAR1	-2.30811	NA	NA	Splicing-related genes	NA
LSM1	-1.95792	NA	NA	snRNP	Sm/Lsm
LSM2	NA	-3.44134	NA	snRNP	Sm/Lsm		YES
LSM4	NA	-2.52954	-1.82635	snRNP	Sm/Lsm
MEX3B	-2.03138	-1.92118	-1.83425	Splicing-related genes	NA
MOV10	NA	1.64315	1.6602	Splicing-related genes	pre-mRNA processing	YES	YES
MSI2	NA	-3.08896	NA	Splicing-related genes	pre-mRNA processing
NHP2L1	NA	-4.25713	NA	snRNP	U4/U5/U6 snRNPs	YES	YES
NUDT21	-1.69775	-1.60277	NA	Splicing-related genes	3end proc.
PABPC4	NA	-1.64562	-2.25512	pre-mRNA processing	3end proc.		YES
PARP1	-2.40786	-3.03929	NA	Splicing-related genes	NA	YES
PIAS1	-1.60273	NA	NA	Splicing-related genes	NA
POLR2B	-1.9984	NA	NA	Splicing-related genes	NA
PPIE	-3.50272	NA	NA	Splicing-related genes	Cyclophillins
PPIH	NA	-2.74467	NA	Splicing-related genes	Cyclophillins
PPIL1	-2.49797	NA	NA	Splicing-related genes	Cyclophillins		YES
PPIL2	-2.97051	-4.32416	NA	Splicing-related genes	Cyclophillins
PPIL3	-2.32095	-3.00165	-2.1549	Splicing-related genes	Cyclophillins	YES
PRKRA	NA	-2.07804	NA	Splicing-related genes	NA
PRPF19	-1.75776	-1.66194	NA	SAPs	SAPs	YES	YES
PRPF4	-2.12502	NA	NA	snRNP	U4/U5/U6 snRNPs
PRPF8	NA	NA	-1.75215	snRNP	U4/U5/U6 snRNPs
PSIP1	-2.20546	-3.3412	NA	Splicing-related genes	pre-mRNA processing
RBBP7	NA	-2.43663	NA	Splicing-related genes	NA
RBM26	-2.40683	NA	NA	Splicing-related genes	NA	YES
RNGTT	-2.23052	NA	NA	pre-mRNA processing	pre-mRNA processing
RPS8	NA	NA	-1.64807	Splicing-related genes	NA
RUVBL1	NA	-1.78132	NA	Splicing-related genes	NA		YES
S100A8	NA	4.61826	6.93124	Splicing-related genes	NA
S100A9	NA	2.99981	4.01832	Splicing-related genes	NA	YES
SF3A3	-2.48341	NA	NA	snRNP	U2 snRNP
SMC2	-2.0483	-2.74928	NA	Splicing-related genes	NA
SMNDC1	NA	2.39949	NA	snRNP	U2-snRNP associated	YES
SNRNP40	-1.96133	NA	NA	Splicing-related genes	NA
SNRPA	-1.83329	NA	NA	snRNP	U1 snRNP		YES
SRPK2	NA	-2.57872	-2.13193	Kinase	Kinase	YES	YES
SRSF9	-1.77402	NA	NA	Splicing-related genes	NA		YES
THOC1	-2.08044	-2.58199	NA	Splicing-related genes	Export/transcription/NMD		YES
THOC3	-2.53718	-1.96711	NA	Splicing-related genes	Export/transcription/NMD
THOC5	-2.75913	NA	NA	SAPs	SAPs
TOP1MT	NA	-1.98019	NA	Splicing-related genes	pre-mRNA processing
TPX2	-2.02661	NA	-2.21988	Splicing-related genes	NA		YES
WBP11	NA	-1.75508	NA	SAPs	SAPs
WTAP	2.81969	2.13324	1.75595	Splicing-related genes	pre-mRNA processing	YES	YES
