# Supplementary material for: Genome-Wide Analysis of Alternative Splicing during Dendritic Cell Response to a Bacterial Challenge
Source: PLoS One. 2013 Apr 17;8(4):e61975. doi: 10.1371/journal.pone.0061975 (PMC3629138; doi:10.1371/journal.pone.0061975)
Supplement: Table S8 — Alternatively Spliced Splicing Factors. (XLS) [file pone.0061975.s009.xls]

## Sheet: List of Splicing Factors
GENE	GeneID	ASE	DEG	REG	RefSeq	Gene_Name
ACIN1	22985	T1	NO	NO	NM_014977	KIAA0670 protein
AKAP8	10270	T1	NO	NO	NM_005858	A-kinase anchor protein 8
CD2BP2	10421	T1	T1	DOW	NM_006110	CD2BP2
CDC40	51362	T1	T1+T2	DOW	NM_015891	hPRP17
CPSF2	53981	T1	NO	NO	NM_017437	CPSF 100 kDa
CPSF4	10898	T1+T2	T1	DOW	NM_006693	CPSF 30 kDa
CSDA	8531	T3	T3	UP	NM_003651	Cold shock domain protein A
CTNNBL1	56259	T1	NO	NO	NM_030877	Nuclear associated protein
DDX3X	1654	T3	NO	NO	NM_001356	DDX3
DDX46	9879	T2+T3	NO	NO	NM_014829	RNA helicase
DDX54	79039	T1	NO	NO	NM_024072	DDX54
DHX16	8449	T1	NO	NO	NM_003587	DEAD/H-box-16
DHX8	1659	T1	T1	DOW	NM_004941	DEAH-box protein 8
DHX9	1660	T2	NO	NO	NM_001357	RNA helicase A
EFTUD2	9343	T1+T2	NO	NO	NM_004247	U5 snRNP 116 kDa
EP400	57634	T1+T2+T3	NO	NO	NM_015409	EP400
FIP1L1	81608	T1	T1	DOW	NM_030917	Hypotheticalprotein
FUS	2521	T2	NO	NO	NM_004960	RNA-binding protein FUS
GTF2I	2969	T1+T2+T3	T1+T2	DOW	NM_001518	generaltranscriptionfactorII
HDAC2	3066	T1+T2+T3	NO	NO	NM_001527	Histonedeacetylase2
HNRPDL	9987	T2+T3	NO	NO	NM_005463	hnRNPD-like
HSPA8	3312	T1+T3	T2	DOW	NM_006597	Heatshockcognate71kDaprotein
IK	3550	T1+T2	T1	DOW	NM_006083	IK factor
ILF2	3608	T1+T3	NO	NO	NM_004515	Interleukin enhancer binding factor 2, 45 kDa
ILF3	3609	T1+T2	NO	NO	NM_004516	Interleukin enhancer-binding factor 3
INTS1	26173	T2	NO	NO	XM_291222	KIAA1440 protein
KHSRP	8570	T1+T2	NO	NO	NM_003685	KH-type splicing regulatory protein
KIAA1967	57805	T1	NO	NO	NM_021174	Hypotheticalprotein(KIAA1967)
MBD5	55777	T1+T3	NO	NO	NM_018328	KIAA1461 protein
MOV10	4343	T1	T2+T3	UP	NM_020963	MOV10
NOSIP	51070	T1	NO	NO	NM_015953	NOSIP
NUMA1	4926	T1	T1	DOW	NM_006185	Similar to nuclear mitotic apparatus protein 1
NXF1	10482	T2	NO	NO	NM_006362	Tap
PARP1	142	T2	T1+T2	DOW	NM_001618	poly(ADP-ribosyl)transferase
PCBP2	5094	T2	NO	NO	NM_005016	PCBP2
PLRG1	5356	T2+T3	NO	NO	NM_002669	Pleiotropic regulator 1
POLR2A	5430	T1+T3	NO	NO	NM_000937	DNA-directed RNA polimerase II largest subunit
POLR2B	5431	T3	T1	DOW	NM_000938	DNA-directed RNA polimerase II 140 kDa
PPIL3	53938	T2	T1+T2+T3	DOW	NM_130906	PPIL3b
PPM1G	5496	T1	T1	DOW	NM_002707	PPM1G
PRKRA	8575	T1	NO	NO	NM_003690	Protein kinase, ...
PRPF19	27339	T1	T1+T2	DOW	NM_014502	nuclear matrix protein NMP200
PRPF4B	8899	T3	NO	NO	NM_003913	Serine/threonine-protein kinase
PSIP1	11168	T1+T2	T1+T2	DOW	NM_021144	PSIP1
QKI	9444	T1	NO	NO	NM_006775	QKI
RBMS1	5937	T3	NO	NO	NM_016836	RBMS1
RPS11	6205	T1	NO	NO	NM_001015	40S ribosomal protein S11
RPS13	6207	T3	NO	NO	NM_001017	40S ribosomal protein S13
RPS8	6202	T2	T3	DOW	NM_001012	40S ribosomal protein S8
S100A9	6280	T3	T2+T3	UP	NM_002965	S100A9
SF3A3	10946	T1	T1	DOW	NM_006802	SAP 61
SF3B3	23450	T1	NO	NO	NM_012426	SF3b130
SKIV2L	6499	T1	NO	NO	NM_006929	SKIV2L
SKIV2L2	23517	T2+T3	NO	NO	NM_015360	KIAA0052 protein
SLU7	10569	T1	NO	NO	NM_006425	SLU7
SRPK1	6732	T2	NO	NO	NM_003137	SRPK1
SRPK2	6733	T2+T3	T2+T3	DOW	NM_182691	SRPK2
SRRM1	10250	T1+T2+T3	NO	NO	NM_005839	SRRM1
SRRM2	23524	T2	NO	NO	NM_016333	RNA-binding protein
TAF15	8148	T1	NO	NO	NM_003487	TAF15
THOC1	9984	T1+T2	T1+T2	DOW	NM_005131	hHpr1
TIA1	7072	T1	NO	NO	NM_022173	TIA1
TOP1MT	116447	T1+T2	T2	DOW	NM_052963	TOP1MT
TPR	7175	T1+T2	NO	NO	NM_003292	Nucleoprotein TPR
U2AF1	7307	T1	NO	NO	NM_006758	U2AF 35 kDa
VIM	7431	T3	NO	NO	NM_003380	Vimentin
XAB2	56949	T1	NO	NO	NM_020196	HCNPprotein
XRN2	22803	T1	NO	NO	NM_012255	Dhm1-like protein (XRN2, 5'-3' )
