# Supplementary material for: Genome-Wide Analysis of Alternative Splicing during Dendritic Cell Response to a Bacterial Challenge
Source: PLoS One. 2013 Apr 17;8(4):e61975. doi: 10.1371/journal.pone.0061975 (PMC3629138; doi:10.1371/journal.pone.0061975)
Supplement: Table S9 — Functional Analysis. (XLS) [file pone.0061975.s010.xls]

## Sheet: MSigDB_summaryTable
FUNCTIONAL GROUP	Description	DEG_T1	DEG_T2	DEG_T3	ASE_T1	ASE_T2	ASE_T3
DNA repair	ATM Signaling Pathway	0	0	7	0	0	0	BIOCARTA_ATM_PATHWAY
Trancriptional activation (hormonal)	CARM1 and Regulation of the Estrogen Receptor	0	0	0	0	0	8	BIOCARTA_CARM_ER_PATHWAY
Apoptosis	Caspase Cascade in Apoptosis	0	0	8	0	0	0	BIOCARTA_CASPASE_PATHWAY
Apoptosis	Apoptotic Signaling in Response to DNA Damage	8	0	0	0	0	0	BIOCARTA_CHEMICAL_PATHWAY
Cytokine coordination immune system	Cytokine Network	13	12	11	0	0	0	BIOCARTA_CYTOKINE_PATHWAY
T cell activation	Dendritic cells in regulating TH1 and TH2 Development	8	0	8	0	0	0	BIOCARTA_DC_PATHWAY
Proliferation arrest	METS affect on Macrophage Differentiation	0	0	0	0	0	6	BIOCARTA_ETS_PATHWAY
Apoptosis	FAS signaling pathway ( CD95 )	0	0	9	0	0	0	BIOCARTA_FAS_PATHWAY
Coagulation	Fibrinolysis Pathway	0	0	5	0	0	0	BIOCARTA_FIBRINOLYSIS_PATHWAY
Cell adhesion/motility	Adhesion and Diapedesis of Granulocytes	7	7	7	0	0	0	BIOCARTA_GRANULOCYTES_PATHWAY
Defense against microorganisms	Human Cytomegalovirus and Map Kinase Pathways	7	0	0	0	0	0	BIOCARTA_HCMV_PATHWAY
Anti-Inflammatory effect	IL-10 Anti-inflammatory Signaling Pathway	0	9	9	0	0	0	BIOCARTA_IL10_PATHWAY
Anti-Inflammatory effect	IL22 Soluble Receptor Signaling Pathway	0	0	9	0	0	0	BIOCARTA_IL22BP_PATHWAY
T cell activation	IL-2 Receptor Beta Chain in T cell Activation	0	0	11	0	0	0	BIOCARTA_IL2RB_PATHWAY
Inflammatory response	Cytokines and Inflammatory Response	14	16	15	0	0	0	BIOCARTA_INFLAM_PATHWAY
Cell adhesion/motility	Selective expression of chemokine receptors during T-cell polarization	0	11	10	0	0	0	BIOCARTA_NKT_PATHWAY
Hematopoiesis	Regulation of hematopoiesis by cytokines	0	0	6	0	0	0	BIOCARTA_STEM_PATHWAY
Apoptosis	TNF/Stress Related Signaling	9	0	0	0	0	0	BIOCARTA_STRESS_PATHWAY
Cell maturation/differentiation	Control of Gene Expression by Vitamin D Receptor	0	0	0	0	6	0	BIOCARTA_VDR_PATHWAY
Response to nonself	Allograft rejection	0	0	13	0	0	0	KEGG_ALLOGRAFT_REJECTION
Apoptosis	Apoptosis	0	0	20	0	0	0	KEGG_APOPTOSIS
Cell adhesion/motility	Chemokine signaling pathway	0	0	42	0	0	0	KEGG_CHEMOKINE_SIGNALING_PATHWAY
Cytokine coordination immune system	Cytokine-cytokine receptor interaction	63	0	69	0	0	0	KEGG_CYTOKINE_CYTOKINE_RECEPTOR_INTERACTION
Response to nonself	Graft-versus-host disease	0	0	13	0	0	0	KEGG_GRAFT_VERSUS_HOST_DISEASE
Hematopoiesis	Hematopoietic cell lineage	0	0	22	0	0	0	KEGG_HEMATOPOIETIC_CELL_LINEAGE
Defense against microorganisms	Intestinal immune network for IgA production	0	0	15	0	0	0	KEGG_INTESTINAL_IMMUNE_NETWORK_FOR_IGA_PRODUCTION
Development and homeostasis	Jak-STAT signaling pathway	43	0	38	0	0	0	KEGG_JAK_STAT_SIGNALING_PATHWAY
Defense against microorganisms	Leishmania infection	0	0	20	0	0	0	KEGG_LEISHMANIA_INFECTION
Metabolism	Lysine degradation	0	0	0	0	14	0	KEGG_LYSINE_DEGRADATION
Defense against microorganisms	NOD-like receptor signaling pathway	19	21	18	0	0	0	KEGG_NOD_LIKE_RECEPTOR_SIGNALING_PATHWAY
p53 signaling	p53 signaling pathway	0	0	0	0	0	13	KEGG_P53_SIGNALING_PATHWAY
Cell comunication	Phosphatidylinositol signaling system	0	0	0	0	22	0	KEGG_PHOSPHATIDYLINOSITOL_SIGNALING_SYSTEM
Metabolism	Pyruvate metabolism	0	0	0	0	12	0	KEGG_PYRUVATE_METABOLISM
Metabolism	Steroid biosynthesis	0	9	0	0	0	0	KEGG_STEROID_BIOSYNTHESIS
Type I diabetes mellitus	Type I diabetes mellitus	0	0	15	0	0	0	KEGG_TYPE_I_DIABETES_MELLITUS
Metabolism	Valine, leucine and isoleucine biosynthesis	0	0	0	5	5	0	KEGG_VALINE_LEUCINE_AND_ISOLEUCINE_BIOSYNTHESIS
Transcriptional regulation	ALL-1 supercomplex	0	0	0	9	0	0	MIPS_ALL_1_SUPERCOMPLEX
Transcriptional repression	anti-BHC110 complex	6	0	0	6	6	4	MIPS_ANTI_BHC110_COMPLEX
Transcriptional repression	Anti-HDAC2 complex	8	0	0	8	7	0	MIPS_ANTI_HDAC2_COMPLEX
Defense against microorganisms	BAF complex	0	0	0	0	6	0	MIPS_BAF_COMPLEX
Transcriptional repression	BRG1-SIN3A complex	7	0	0	6	0	0	MIPS_BRG1_SIN3A_COMPLEX
Transcriptional repression	BRM-SIN3A complex	8	0	0	6	0	0	MIPS_BRM_SIN3A_COMPLEX
Transcriptional regulation	BRM-SIN3A-HDAC complex	8	0	0	6	0	0	MIPS_BRM_SIN3A_HDAC_COMPLEX
NF-kappaB signaling	CHUK-NFKB2-REL-IKBKG-SPAG9-NFKB1-NFKBIE-COPB2-TNIP1-NFKBIA-RELA-TNIP2 complex	6	7	5	0	0	0	MIPS_CHUK_NFKB2_REL_IKBKG_SPAG9_NFKB1_NFKBIE_COPB2_TNIP1_NFKBIA_RELA_TNIP2_COMPLEX
Transcriptional activation (T-cells)	EBAFa complex	5	0	0	0	5	0	MIPS_EBAFA_COMPLEX
Transcriptional activation (T-cells)	EBAFb complex	0	0	0	0	5	0	MIPS_EBAFB_COMPLEX
Apoptosis	ING2 complex	0	0	0	5	0	0	MIPS_ING2_COMPLEX
Transcriptional regulation	LARC complex (LCR-associated remodeling complex)	0	0	0	7	0	0	MIPS_LARC_COMPLEX
Transcriptional repression	NCOR1 complex	0	0	0	0	5	0	MIPS_NCOR1_COMPLEX
Trancriptional activation (hormonal)	NUMAC complex (nucleosomal methylation activator complex)	0	0	0	5	5	0	MIPS_NUMAC_COMPLEX
Transcriptional regulation	RC complex during S-phase of cell cycle	0	0	0	6	0	0	MIPS_RC_COMPLEX_DURING_S_PHASE_OF_CELL_CYCLE
Transcriptional regulation	RNA polymerase II complex, chromatin structure modifying	0	0	0	7	0	0	MIPS_RNA_POLYMERASE_II_COMPLEX_CHROMATIN_STRUCTURE_MODIFYING
Transcriptional regulation	RNA polymerase II complex, chromatin structure modifying	5	0	0	0	0	0	MIPS_RNA_POLYMERASE_II_COMPLEX_CHROMATIN_STRUCTURE_MODIFYING_1
TGF-beta signaling	RSmad complex	0	0	0	6	5	0	MIPS_RSMAD_COMPLEX
Transcriptional regulation	SWI-SNF chromatin remodeling-related-BRCA1 complex	6	0	0	6	6	4	MIPS_SWI_SNF_CHROMATIN_REMODELING_RELATED_BRCA1_COMPLEX
Transcriptional regulation	WINAC complex	7	0	0	6	7	0	MIPS_WINAC_COMPLEX
Cell cycle	Aurora A signaling	12	13	0	0	0	0	PID_AURORA_A_PATHWAY
DNA repair	BARD1 signaling events	0	0	0	9	0	0	PID_BARD1PATHWAY
T cell activation	CD40/CD40L signaling	0	0	10	0	0	0	PID_CD40_PATHWAY
Cell cycle	Regulation of CDC42 activity	0	0	0	0	13	7	PID_CDC42_REG_PATHWAY
Hematopoiesis	EPO signaling pathway	0	0	10	0	0	0	PID_EPOPATHWAY
Cell maturation/differentiation	Validated transcriptional targets of AP1 family members Fra1 and Fra2	0	0	10	0	0	0	PID_FRA_PATHWAY
Hematopoiesis	GMCSF-mediated signaling events	0	0	10	0	0	0	PID_GMCSF_PATHWAY
T-cell differentiation	IL12-mediated signaling events	0	0	16	0	0	0	PID_IL12_2PATHWAY
T-cell differentiation	IL12 signaling mediated by STAT4	0	12	12	0	0	0	PID_IL12_STAT4PATHWAY
Inflammatory response	IL23-mediated signaling events	14	18	17	0	0	0	PID_IL23PATHWAY
T cell differentiation	IL27-mediated signaling events	11	14	13	0	0	0	PID_IL27PATHWAY
T-cell differentiation	IL4-mediated signaling events	0	0	17	0	0	0	PID_IL4_2PATHWAY
Pro-survival effects on neutrophils	Alpha9 beta1 integrin signaling events	0	0	9	0	0	0	PID_INTEGRIN_A9B1_PATHWAY
Cell adhesion/motility	Integrin family cell surface interactions	0	0	10	0	0	0	PID_INTEGRIN_CS_PATHWAY
Cell adhesion/motility	Beta5 beta6 beta7 and beta8 integrin cell surface interactions	0	0	6	0	0	0	PID_INTEGRIN5_PATHWAY
NF-kappaB signaling	Atypical NF-kappaB pathway	7	9	0	0	0	0	PID_NFKAPPABATYPICALPATHWAY
Cell maturation/differentiation	Regulation of RAC1 activity	0	0	0	0	14	9	PID_RAC1_REG_PATHWAY
TGF-beta signaling	Regulation of cytoplasmic and nuclear SMAD2/3 signaling	0	0	0	7	0	0	PID_SMAD2_3PATHWAY
Cell maturation/differentiation	Signaling events mediated by TCPTP	0	0	13	0	0	0	PID_TCPTP_PATHWAY
Apoptosis	Genes involved in Cell death signalling via NRAGE, NRIF and NADE	0	0	0	17	0	0	REACTOME_CELL_DEATH_SIGNALLING_VIA_NRAGE_NRIF_AND_NADE
Cell adhesion/motility	Genes involved in Chemokine receptors bind chemokines	0	0	18	0	0	0	REACTOME_CHEMOKINE_RECEPTORS_BIND_CHEMOKINES
Cytokine coordination immune system	Genes involved in Cytokine Signaling in Immune system	67	0	66	0	0	0	REACTOME_CYTOKINE_SIGNALING_IN_IMMUNE_SYSTEM
Cell adhesion/motility	Genes involved in Degradation of the extracellular matrix	0	0	9	0	0	0	REACTOME_DEGRADATION_OF_THE_EXTRACELLULAR_MATRIX
DNA repair	Genes involved in Formation of transcription-coupled NER (TC-NER) repair complex	11	0	0	0	0	0	REACTOME_FORMATION_OF_TRANSCRIPTION_COUPLED_NER_TC_NER_REPAIR_COMPLEX
Metabolism	Genes involved in Glucose metabolism	0	0	0	0	20	0	REACTOME_GLUCOSE_METABOLISM
Metabolism	Genes involved in Hyaluronan metabolism	0	0	0	0	6	0	REACTOME_HYALURONAN_METABOLISM
Cell adhesion/motility	Genes involved in Integrin cell surface interactions	0	0	20	0	0	0	REACTOME_INTEGRIN_CELL_SURFACE_INTERACTIONS
Cell maturation/differentiation	Genes involved in Interferon alpha/beta signaling	23	23	26	0	0	0	REACTOME_INTERFERON_ALPHA_BETA_SIGNALING
T cell activation	Genes involved in Interferon gamma signaling	19	22	23	0	0	12	REACTOME_INTERFERON_GAMMA_SIGNALING
Cytokine coordination immune system	Genes involved in Interferon Signaling	43	0	45	0	0	0	REACTOME_INTERFERON_SIGNALING
Defense against microorganisms	Genes involved in NOD1/2 Signaling Pathway	10	0	0	0	0	0	REACTOME_NOD1_2_SIGNALING_PATHWAY
Apoptosis	Genes involved in NRAGE signals death through JNK	0	0	0	15	15	0	REACTOME_NRAGE_SIGNALS_DEATH_THROUGH_JNK
Defense against microorganisms	Genes involved in Nucleotide-binding domain, leucine rich repeat containing receptor (NLR) signaling pathways	16	0	0	0	0	0	REACTOME_NUCLEOTIDE_BINDING_DOMAIN_LEUCINE_RICH_REPEAT_CONTAINING_RECEPTOR_NLR_SIGNALING_PATHWAYS
DNA repair	Genes involved in Nucleotide Excision Repair	16	0	0	14	0	0	REACTOME_NUCLEOTIDE_EXCISION_REPAIR
Apoptosis	Genes involved in Nucleotide-like (purinergic) receptors	0	0	6	0	0	0	REACTOME_NUCLEOTIDE_LIKE_PURINERGIC_RECEPTORS
Apoptosis	Genes involved in p75 NTR receptor-mediated signalling	0	0	0	21	0	0	REACTOME_P75_NTR_RECEPTOR_MEDIATED_SIGNALLING
Coagulation	Genes involved in Platelet sensitization by LDL	0	0	0	6	0	0	REACTOME_PLATELET_SENSITIZATION_BY_LDL
Cell maturation/differentiation	Genes involved in Regulation of signaling by CBL	0	8	0	0	0	0	REACTOME_REGULATION_OF_SIGNALING_BY_CBL
Regulatory RNA pathways	Genes involved in Regulatory RNA pathways	9	0	0	0	0	0	REACTOME_REGULATORY_RNA_PATHWAYS
Regulatory RNA pathways	Genes involved in RNA Polymerase III Transcription Initiation From Type 2 Promoter	0	0	0	8	0	0	REACTOME_RNA_POL_III_TRANSCRIPTION_INITIATION_FROM_TYPE_2_PROMOTER
TGF-beta signaling	Genes involved in Signaling by TGF-beta Receptor Complex	0	0	0	18	0	0	REACTOME_SIGNALING_BY_TGF_BETA_RECEPTOR_COMPLEX
NF-kappaB signaling	Genes involved in TRAF6 mediated NF-kB activation	0	0	7	0	0	0	REACTOME_TRAF6_MEDIATED_NFKB_ACTIVATION
DNA repair	Genes involved in Transcription-coupled NER (TC-NER)	15	0	0	0	0	0	REACTOME_TRANSCRIPTION_COUPLED_NER_TC_NER
DNA replication	Genes involved in Unwinding of DNA	0	0	0	0	5	0	REACTOME_UNWINDING_OF_DNA
Cell adhesion/motility	Cytokines can induce activation of matrix metalloproteinases, which degrade extracellular matrix.	0	8	7	0	0	0	SA_MMP_CYTOKINE_CONNECTION
Apoptosis	Programmed cell death, or apoptosis, eliminates damaged or unneeded cells.	0	0	0	5	0	0	SA_PROGRAMMED_CELL_DEATH
Apoptosis	Tumor Necrosis Factor Pathway.	10	0	0	0	0	0	ST_TUMOR_NECROSIS_FACTOR_PATHWAY
